# Supplementary material for: Spatial variation in risk and consequence of Batrachochytrium salamandrivorans introduction in the USA
Source: R Soc Open Sci. 2016 Feb 17;3(2):150616. doi: 10.1098/rsos.150616 (PMC4785982; doi:10.1098/rsos.150616)
Supplement: Supplementary Tables - This file includes the raw and scaled values for the factors used in this risk assessment and other supplementary data tables. [file rsos150616supp1.xlsx]

## Sheet: Table S1
Table S1: By county variables used in the risk analysis of B. salamandrivorans invasion and consequences for U.S. salamanders. All variables were scaled from 1, lowest relative risk, to 4, highest relative risk (see Methods for detailed description of each variable). Variables used to estimate introduction are highlighted in orange and consequences in blue with higher level variables indicated by…
			Pet Trade (# of pet or pet supply stores)							Salamander Imports (# of salamanders 2010-2015)								Environmental Suitability					Species Richness
FIPS	County	State	# within 26 km Bufferf	26 km Buffer Score*	# within 130 km Bufferf	130 km Buffer Score*	# within 260 km Bufferf	260 km Buffer Score*	Pet Tradea	# within 26 km Bufferf	26 km Buffer Score*	# within 130 km Bufferf	130 km Buffer Score*	# within 260 km Bufferf	260 km Buffer Score*	Importsa	Introductionb	Mean Annual Temp (°C)	Mean Annual Temp Score*	Mean July Temp (°C)	Mean July Temp Score*	Environmental Suitabilityc	Species Richnessf	Species Richness Score*	Consequencesd	Total Riske
01001	Autauga	AL	1	1.34635	28	2.45076	224	2.97983	2.27132	0	1	0	1	13310	3.19901	1.733	2.04924	17.8984	3.40435	27.2462	1	2.14845	20	2.96552	2.94662	2.87014
01003	Baldwin	AL	21	2.54452	44	2.64005	119	2.65047	2.62748	0	1	0	1	0	1	1	1.85197	19.2954	3.11719	27.5657	1	1.90416	21	3.06897	2.85188	2.65647
01005	Barbour	AL	1	1.34635	36	2.55572	253	3.04322	2.32799	0	1	0	1	13310	3.19901	1.733	2.07891	18.2092	3.34045	27.1815	1	2.0941	19	2.86207	2.84047	2.81418
01007	Bibb	AL	0	1	36	2.55572	215	2.95847	2.18288	0	1	0	1	13310	3.19901	1.733	2.00295	17.2122	3.54539	26.9841	1	2.26844	23	3.27586	3.23608	3.04807
01009	Blount	AL	6	1.97233	51	2.70234	277	3.09041	2.60393	0	1	0	1	13310	3.19901	1.733	2.22336	15.9567	3.80347	26.0955	1	2.488	17	2.65517	2.96626	3.01192
01011	Bullock	AL	7	2.03905	32	2.50642	258	3.05341	2.54799	0	1	0	1	13310	3.19901	1.733	2.19408	17.8463	3.41507	26.9903	1	2.15757	17	2.65517	2.744	2.82786
01013	Butler	AL	0	1	44	2.64005	158	2.79808	2.15728	0	1	0	1	0	1	1	1.60582	18.1676	3.34902	27.0174	1	2.10139	19	2.86207	2.84537	2.47161
01015	Calhoun	AL	5	1.8953	130	3.10042	262	3.06142	2.70224	0	1	13310	3.20032	13310	3.19901	2.46644	2.65878	15.968	3.80116	25.9539	1	2.48603	17	2.65517	2.96494	3.32955
01017	Chambers	AL	1	1.34635	110	3.02904	257	3.05139	2.49006	0	1	13310	3.20032	13310	3.19901	2.46644	2.5477	16.7975	3.63065	26.3838	1	2.34097	14	2.34483	2.65861	3.02413
01019	Cherokee	AL	9	2.15055	184	3.24912	317	3.16065	2.87161	0	1	13310	3.20032	13310	3.19901	2.46644	2.74744	15.5725	3.88246	25.8832	1	2.55519	17	2.65517	3.01146	3.42846
01021	Chilton	AL	6	1.97233	35	2.54391	252	3.04116	2.53402	0	1	0	1	13310	3.19901	1.733	2.18677	17.2354	3.54063	26.8533	1	2.26439	18	2.75862	2.88544	2.926
01023	Choctaw	AL	2	1.54895	32	2.50642	139	2.73136	2.27462	0	1	0	1	0	1	1	1.66725	17.9348	3.39687	27.2296	1	2.14209	19	2.86207	2.87275	2.53659
01025	Clarke	AL	0	1	47	2.66786	142	2.74248	2.14792	0	1	0	1	0	1	1	1.60093	18.2188	3.33849	27.1479	1	2.09242	22	3.17241	3.0481	2.61636
01027	Clay	AL	0	1	111	3.0329	251	3.03909	2.37063	0	1	13310	3.20032	13310	3.19901	2.46644	2.48519	15.9923	3.79616	25.6026	1	2.48178	15	2.44828	2.82291	3.0986
01029	Cleburne	AL	4	1.8042	173	3.22271	274	3.08474	2.72058	0	1	13310	3.20032	13310	3.19901	2.46644	2.66838	15.379	3.92223	25.0698	1	2.58903	18	2.75862	3.1038	3.43818
01031	Coffee	AL	2	1.54895	46	2.65879	161	2.80787	2.35166	0	1	0	1	13310	3.19901	1.733	2.0913	18.6547	3.24888	27.37	1	2.0162	16	2.55172	2.57932	2.63216
01033	Colbert	AL	3	1.6927	45	2.64952	172	2.84228	2.40851	0	1	0	1	0	1	1	1.73734	15.8332	3.82887	26.1635	1	2.50961	21	3.06897	3.25913	2.87059
01035	Conecuh	AL	0	1	43	2.63037	114	2.62812	2.09681	0	1	0	1	0	1	1	1.57417	18.4089	3.29941	27.0245	1	2.05918	19	2.86207	2.81699	2.42768
01037	Coosa	AL	5	1.8953	43	2.63037	268	3.07321	2.54799	0	1	0	1	13310	3.19901	1.733	2.19408	16.9673	3.59574	26.5215	1	2.31127	16	2.55172	2.7778	2.85259
01039	Covington	AL	1	1.34635	48	2.67674	116	2.63718	2.23205	0	1	0	1	0	1	1	1.64497	18.7908	3.2209	27.4207	1	1.99239	22	3.17241	2.98081	2.59935
01041	Crenshaw	AL	7	2.03905	39	2.58931	166	2.82379	2.4986	0	1	0	1	13310	3.19901	1.733	2.16822	18.1567	3.35126	27.0762	1	2.10329	18	2.75862	2.77707	2.83314
01043	Cullman	AL	7	2.03905	49	2.68544	279	3.09416	2.62196	0	1	0	1	13310	3.19901	1.733	2.2328	15.6848	3.85937	25.8285	1	2.53555	17	2.65517	2.99825	3.04223
01045	Dale	AL	7	2.03905	45	2.64952	158	2.79808	2.51021	0	1	0	1	13310	3.19901	1.733	2.1743	18.7704	3.22509	27.409	1	1.99596	16	2.55172	2.5657	2.68293
01047	Dallas	AL	1	1.34635	29	2.46536	201	2.92341	2.25725	0	1	0	1	13310	3.19901	1.733	2.04188	17.9133	3.40128	27.2761	1	2.14585	20	2.96552	2.94486	2.86347
01049	DeKalb	AL	5	1.8953	129	3.09711	323	3.17041	2.73781	0	1	0	1	13310	3.19901	1.733	2.29345	14.6924	3.93691	24.749	1.05489	2.64821	18	2.75862	3.14361	3.19297
01051	Elmore	AL	7	2.03905	38	2.5784	265	3.06735	2.5769	0	1	0	1	13310	3.19901	1.733	2.20922	17.7458	3.43571	27.1176	1	2.17514	19	2.86207	2.89498	2.94941
01053	Escambia	AL	10	2.19817	45	2.64952	128	2.68843	2.52686	0	1	0	1	0	1	1	1.7993	18.7647	3.22628	27.2464	1	1.99696	17	2.65517	2.63597	2.45995
01055	Etowah	AL	6	1.97233	129	3.09711	288	3.11069	2.74363	0	1	13310	3.20032	13310	3.19901	2.46644	2.68045	15.8579	3.82379	26.0865	1	2.50528	19	2.86207	3.11705	3.45671
01057	Fayette	AL	1	1.34635	36	2.55572	161	2.80787	2.24877	0	1	0	1	0	1	1	1.65372	16.2685	3.73939	26.4433	1	2.43348	18	2.75862	2.99917	2.61919
01059	Franklin	AL	1	1.34635	45	2.64952	171	2.83925	2.2909	0	1	0	1	0	1	1	1.67578	15.7255	3.851	25.927	1	2.52843	19	2.86207	3.13262	2.73298
01061	Geneva	AL	7	2.03905	48	2.67674	106	2.59023	2.44941	0	1	0	1	0	1	1	1.75875	18.8185	3.21522	27.3978	1	1.98756	17	2.65517	2.62964	2.42565
01063	Greene	AL	0	1	25	2.40371	127	2.68435	2.03944	0	1	0	1	0	1	1	1.54414	17.4797	3.49041	27.2776	1	2.22167	17	2.65517	2.78711	2.38384
01065	Hale	AL	0	1	31	2.49317	141	2.7388	2.08788	0	1	0	1	0	1	1	1.5695	17.5986	3.46597	27.2572	1	2.20088	18	2.75862	2.84271	2.44308
01067	Henry	AL	5	1.8953	44	2.64005	192	2.89956	2.49279	0	1	0	1	13310	3.19901	1.733	2.16519	18.7828	3.22255	27.4103	1	1.99379	17	2.65517	2.63383	2.72611
01069	Houston	AL	6	1.97233	48	2.67674	144	2.74976	2.48065	0	1	0	1	0	1	1	1.77511	19.275	3.12139	27.7638	1	1.90773	18	2.75862	2.64553	2.44925
01071	Jackson	AL	9	2.15055	90	2.94345	320	3.16555	2.77037	0	1	0	1	13310	3.19901	1.733	2.31049	14.8385	3.96694	25.0865	1	2.62707	23	3.27586	3.47731	3.44961
01073	Jefferson	AL	19	2.4969	44	2.64005	240	3.01575	2.7344	0	1	0	1	13310	3.19901	1.733	2.29167	16.8817	3.61334	26.7843	1	2.32625	19	2.86207	2.99663	3.08412
01075	Lamar	AL	1	1.34635	37	2.56721	135	2.71616	2.22176	0	1	0	1	0	1	1	1.63958	16.3805	3.71637	26.6158	1	2.4139	15	2.44828	2.77725	2.44646
01077	Lauderdale	AL	6	1.97233	44	2.64005	213	2.95361	2.53691	0	1	0	1	0	1	1	1.80456	15.6024	3.87631	26.005	1	2.54996	17	2.65517	3.00794	2.73597
01079	Lawrence	AL	9	2.15055	58	2.75675	246	3.02861	2.66143	0	1	0	1	0	1	1	1.86974	15.8176	3.83207	26.011	1	2.51233	21	3.06897	3.26096	2.96881
01081	Lee	AL	6	1.97233	72	2.84849	269	3.07515	2.64798	0	1	13310	3.20032	13310	3.19901	2.46644	2.63038	17.3857	3.50974	26.8314	1	2.23811	20	2.96552	3.00692	3.33949
01083	Limestone	AL	14	2.35315	56	2.7419	268	3.07321	2.73964	0	1	0	1	13310	3.19901	1.733	2.29441	15.5689	3.88319	26.0243	1	2.55581	17	2.65517	3.01187	3.09728
01085	Lowndes	AL	7	2.03905	29	2.46536	180	2.86596	2.47107	0	1	0	1	13310	3.19901	1.733	2.15381	18.168	3.34892	27.3865	1	2.1013	19	2.86207	2.84532	2.87253
01087	Macon	AL	8	2.0979	30	2.47949	272	3.08093	2.56799	0	1	0	1	13310	3.19901	1.733	2.20455	17.7688	3.43099	27.1154	1	2.17112	20	2.96552	2.96186	2.99494
01089	Madison	AL	15	2.3854	74	2.86013	300	3.13194	2.81006	0	1	0	1	13310	3.19901	1.733	2.33127	15.3548	3.92721	25.8121	1	2.59326	20	2.96552	3.24582	3.29543
01091	Marengo	AL	0	1	28	2.45076	131	2.7005	2.06071	0	1	0	1	0	1	1	1.55527	17.8168	3.42113	27.2299	1	2.16273	18	2.75862	2.81705	2.4139
01093	Marion	AL	0	1	46	2.65879	174	2.8483	2.18049	0	1	0	1	0	1	1	1.61798	15.887	3.8178	26.1174	1	2.50019	20	2.96552	3.18321	2.7277
01095	Marshall	AL	15	2.3854	71	2.84255	301	3.13368	2.80472	0	1	0	1	13310	3.19901	1.733	2.32848	15.7055	3.85512	25.8685	1	2.53194	21	3.06897	3.27415	3.31412
01097	Mobile	AL	14	2.35315	44	2.64005	131	2.7005	2.5799	0	1	0	1	0	1	1	1.82706	19.2189	3.1329	27.5068	1	1.91753	21	3.06897	2.86087	2.64483
01099	Monroe	AL	0	1	47	2.66786	132	2.70446	2.13512	0	1	0	1	0	1	1	1.59423	18.2386	3.33442	26.9897	1	2.08897	20	2.96552	2.9066	2.50792
01101	Montgomery	AL	7	2.03905	26	2.41997	250	3.03701	2.51336	0	1	0	1	13310	3.19901	1.733	2.17595	18.2498	3.33212	27.4758	1	2.08701	17	2.65517	2.69654	2.77987
01103	Morgan	AL	17	2.44425	55	2.73427	303	3.13713	2.78925	0	1	0	1	13310	3.19901	1.733	2.32038	15.7414	3.84773	26.041	1	2.52565	20	2.96552	3.20034	3.25418
01105	Perry	AL	0	1	29	2.46536	195	2.90763	2.13535	0	1	0	1	13310	3.19901	1.733	1.97807	17.5035	3.48553	27.0933	1	2.21752	17	2.65517	2.78432	2.69931
01107	Pickens	AL	1	1.34635	28	2.45076	145	2.75337	2.19509	0	1	0	1	0	1	1	1.62562	17.0268	3.58352	27.1271	1	2.30088	15	2.44828	2.70123	2.38062
01109	Pike	AL	1	1.34635	34	2.53178	209	2.94374	2.28644	0	1	0	1	13310	3.19901	1.733	2.05716	18.2282	3.33655	27.103	1	2.09078	15	2.44828	2.5599	2.59297
01111	Randolph	AL	2	1.54895	154	3.17289	248	3.03283	2.60043	0	1	13310	3.20032	13310	3.19901	2.46644	2.60548	15.9373	3.80747	25.6007	1	2.4914	16	2.55172	2.89896	3.24228
01113	Russell	AL	7	2.03905	71	2.84255	257	3.05139	2.66044	0	1	0	1	13310	3.19901	1.733	2.25295	17.8982	3.40439	27.2807	1	2.14849	16	2.55172	2.6683	2.81555
01115	St. Clair	AL	5	1.8953	82	2.9038	279	3.09416	2.64707	0	1	0	1	13310	3.19901	1.733	2.24595	16.1945	3.75459	26.2678	1	2.44641	19	2.86207	3.07745	3.10981
01117	Shelby	AL	16	2.41569	40	2.59994	267	3.07126	2.71225	0	1	0	1	13310	3.19901	1.733	2.28007	17.0799	3.5726	26.8675	1	2.29159	18	2.75862	2.90373	3.00766
01119	Sumter	AL	2	1.54895	10	2.0331	139	2.73136	2.1153	0	1	0	1	0	1	1	1.58385	17.6096	3.46372	27.2447	1	2.19897	17	2.65517	2.77184	2.40172
01121	Talladega	AL	7	2.03905	113	3.04053	265	3.06735	2.73246	0	1	13310	3.20032	13310	3.19901	2.46644	2.6746	16.5942	3.67244	26.4022	1	2.37653	17	2.65517	2.89128	3.28723
01123	Tallapoosa	AL	0	1	77	2.87703	275	3.08664	2.33417	0	1	13310	3.20032	13310	3.19901	2.46644	2.4661	16.921	3.60526	26.4501	1	2.31937	17	2.65517	2.85283	3.10654
01125	Tuscaloosa	AL	3	1.6927	38	2.5784	202	2.926	2.41274	0	1	0	1	13310	3.19901	1.733	2.12328	17.1305	3.56221	27.0221	1	2.28275	20	2.96552	3.03695	2.99041
01127	Walker	AL	12	2.28164	49	2.68544	248	3.03283	2.68297	0	1	0	1	13310	3.19901	1.733	2.26474	16.4227	3.7077	26.5044	1	2.40652	17	2.65517	2.91145	3.0021
01129	Washington	AL	0	1	38	2.5784	139	2.73136	2.11407	0	1	0	1	0	1	1	1.5832	18.4591	3.2891	27.2997	1	2.05041	19	2.86207	2.81108	2.42997
01131	Wilcox	AL	0	1	45	2.64952	123	2.66769	2.11657	0	1	0	1	0	1	1	1.58452	17.9356	3.39671	27.0964	1	2.14195	21	3.06897	3.01183	2.57781
01133	Winston	AL	3	1.6927	47	2.66786	241	3.01792	2.4738	0	1	0	1	13310	3.19901	1.733	2.15524	15.7309	3.84989	25.882	1	2.52749	16	2.55172	2.92324	2.93059
04001	Sweetwater	AZ	0	1	18	2.26857	116	2.63718	1.97808	0	1	0	1	0	1	1	1.51201	11.1704	3.21294	24.0035	1.21702	2.17025	1	1	1.63918	1.52039
04001	Dennehotso	AZ	0	1	18	2.26857	116	2.63718	1.97808	0	1	0	1	0	1	1	1.51201	11.1704	3.21294	24.0035	1.21702	2.17025	1	1	1.63918	1.52039
04001	Chinle	AZ	0	1	18	2.26857	116	2.63718	1.97808	0	1	0	1	0	1	1	1.51201	11.1704	3.21294	24.0035	1.21702	2.17025	1	1	1.63918	1.52039
04001	Fort Defiance	AZ	0	1	18	2.26857	116	2.63718	1.97808	0	1	0	1	0	1	1	1.51201	11.1704	3.21294	24.0035	1.21702	2.17025	1	1	1.63918	1.52039
04001	Puerco	AZ	0	1	18	2.26857	116	2.63718	1.97808	0	1	0	1	0	1	1	1.51201	11.1704	3.21294	24.0035	1.21702	2.17025	1	1	1.63918	1.52039
04001	St. Johns	AZ	0	1	18	2.26857	116	2.63718	1.97808	0	1	0	1	0	1	1	1.51201	11.1704	3.21294	24.0035	1.21702	2.17025	1	1	1.63918	1.52039
04001	Eagar-Springerville	AZ	0	1	18	2.26857	116	2.63718	1.97808	0	1	0	1	0	1	1	1.51201	11.1704	3.21294	24.0035	1.21702	2.17025	1	1	1.63918	1.52039
04001	Fort Apache	AZ	0	1	18	2.26857	116	2.63718	1.97808	0	1	0	1	0	1	1	1.51201	11.1704	3.21294	24.0035	1.21702	2.17025	1	1	1.63918	1.52039
04003	Benson	AZ	5	1.8953	43	2.63037	191	2.89684	2.48862	0	1	0	1	0	1	1	1.77928	17.1325	3.56178	26.5045	1	2.28238	1	1	1.71461	1.77114
04003	Bowie	AZ	5	1.8953	43	2.63037	191	2.89684	2.48862	0	1	0	1	0	1	1	1.77928	17.1325	3.56178	26.5045	1	2.28238	1	1	1.71461	1.77114
04003	Willcox	AZ	5	1.8953	43	2.63037	191	2.89684	2.48862	0	1	0	1	0	1	1	1.77928	17.1325	3.56178	26.5045	1	2.28238	1	1	1.71461	1.77114
04003	Sierra Vista	AZ	5	1.8953	43	2.63037	191	2.89684	2.48862	0	1	0	1	0	1	1	1.77928	17.1325	3.56178	26.5045	1	2.28238	1	1	1.71461	1.77114
04003	Elfrida	AZ	5	1.8953	43	2.63037	191	2.89684	2.48862	0	1	0	1	0	1	1	1.77928	17.1325	3.56178	26.5045	1	2.28238	1	1	1.71461	1.77114
04003	Bisbee	AZ	5	1.8953	43	2.63037	191	2.89684	2.48862	0	1	0	1	0	1	1	1.77928	17.1325	3.56178	26.5045	1	2.28238	1	1.10345	1.78419	1.82205
04005	Tuba City	AZ	3	1.6927	40	2.59994	279	3.09416	2.4766	0	1	0	1	0	1	1	1.77299	12.8674	3.56176	25.5263	1	2.28237	1	1	1.7146	1.76653
04005	Kaibab	AZ	3	1.6927	40	2.59994	279	3.09416	2.4766	0	1	0	1	0	1	1	1.77299	12.8674	3.56176	25.5263	1	2.28237	1	1	1.7146	1.76653
04005	Hopi	AZ	3	1.6927	40	2.59994	279	3.09416	2.4766	0	1	0	1	0	1	1	1.77299	12.8674	3.56176	25.5263	1	2.28237	1	1	1.7146	1.76653
04005	Williams	AZ	3	1.6927	40	2.59994	279	3.09416	2.4766	0	1	0	1	0	1	1	1.77299	12.8674	3.56176	25.5263	1	2.28237	1	1	1.7146	1.76653
04005	Havasupai	AZ	3	1.6927	40	2.59994	279	3.09416	2.4766	0	1	0	1	0	1	1	1.77299	12.8674	3.56176	25.5263	1	2.28237	1	1	1.7146	1.76653
04005	Hualapai	AZ	3	1.6927	40	2.59994	279	3.09416	2.4766	0	1	0	1	0	1	1	1.77299	12.8674	3.56176	25.5263	1	2.28237	1	1	1.7146	1.76653
04005	Coconino	AZ	3	1.6927	40	2.59994	279	3.09416	2.4766	0	1	0	1	0	1	1	1.77299	12.8674	3.56176	25.5263	1	2.28237	1	1	1.7146	1.76653
04007	Payson	AZ	2	1.54895	28	2.45076	216	2.96089	2.33314	0	1	0	1	0	1	1	1.69789	13.845	3.76271	24.429	1.12448	2.55922	1	1	1.90082	1.84783
04007	Tonto	AZ	2	1.54895	28	2.45076	216	2.96089	2.33314	0	1	0	1	0	1	1	1.69789	13.845	3.76271	24.429	1.12448	2.55922	1	1	1.90082	1.84783
04007	Reservation	AZ	2	1.54895	28	2.45076	216	2.96089	2.33314	0	1	0	1	0	1	1	1.69789	13.845	3.76271	24.429	1.12448	2.55922	1	1	1.90082	1.84783
04007	Globe-Miami	AZ	2	1.54895	28	2.45076	216	2.96089	2.33314	0	1	0	1	0	1	1	1.69789	13.845	3.76271	24.429	1.12448	2.55922	1	1	1.90082	1.84783
04007	Winkelman	AZ	2	1.54895	28	2.45076	216	2.96089	2.33314	0	1	0	1	0	1	1	1.69789	13.845	3.76271	24.429	1.12448	2.55922	1	1	1.90082	1.84783
04009	San Carlos	AZ	0	1	17	2.24528	209	2.94374	2.07342	0	1	0	1	0	1	1	1.56193	14.4016	3.87714	24.77	1.05032	2.59348	1	1	1.92387	1.76521
04009	Pima	AZ	0	1	17	2.24528	209	2.94374	2.07342	0	1	0	1	0	1	1	1.56193	14.4016	3.87714	24.77	1.05032	2.59348	1	1	1.92387	1.76521
04009	Safford	AZ	0	1	17	2.24528	209	2.94374	2.07342	0	1	0	1	0	1	1	1.56193	14.4016	3.87714	24.77	1.05032	2.59348	1	1	1.92387	1.76521
04009	Bonita-Klondyke	AZ	0	1	17	2.24528	209	2.94374	2.07342	0	1	0	1	0	1	1	1.56193	14.4016	3.87714	24.77	1.05032	2.59348	1	1	1.92387	1.76521
04011	Clifton	AZ	0	1	7	1.8959	77	2.4238	1.78081	0	1	0	1	0	1	1	1.40875	12.2582	3.43655	22.0799	1.63542	2.71641	1	1	2.00655	1.71364
04011	Duncan	AZ	0	1	7	1.8959	77	2.4238	1.78081	0	1	0	1	0	1	1	1.40875	12.2582	3.43655	22.0799	1.63542	2.71641	1	1	2.00655	1.71364
04012	Parker	AZ	0	1	218	3.32181	496	3.39375	2.58726	0	1	0	1	0	1	1	1.83092	21.6048	2.64247	33.1416	1	1.5003	1	1	1.18854	1.424
04013	Deer Valley	AZ	138	3.46564	191	3.26512	281	3.09788	3.29852	0	1	0	1	0	1	1	2.20326	21.3392	2.69706	32.1417	1	1.54675	1	1	1.21979	1.7193
04013	Tonto	AZ	138	3.46564	191	3.26512	281	3.09788	3.29852	0	1	0	1	0	1	1	2.20326	21.3392	2.69706	32.1417	1	1.54675	1	1	1.21979	1.7193
04013	Wickenburg	AZ	138	3.46564	191	3.26512	281	3.09788	3.29852	0	1	0	1	0	1	1	2.20326	21.3392	2.69706	32.1417	1	1.54675	1	1	1.21979	1.7193
04013	Phoenix	AZ	138	3.46564	191	3.26512	281	3.09788	3.29852	0	1	0	1	0	1	1	2.20326	21.3392	2.69706	32.1417	1	1.54675	1	1	1.21979	1.7193
04013	Salt River	AZ	138	3.46564	191	3.26512	281	3.09788	3.29852	0	1	0	1	0	1	1	2.20326	21.3392	2.69706	32.1417	1	1.54675	1	1	1.21979	1.7193
04013	St. Johns	AZ	138	3.46564	191	3.26512	281	3.09788	3.29852	0	1	0	1	0	1	1	2.20326	21.3392	2.69706	32.1417	1	1.54675	1	1	1.21979	1.7193
04013	Chandler	AZ	138	3.46564	191	3.26512	281	3.09788	3.29852	0	1	0	1	0	1	1	2.20326	21.3392	2.69706	32.1417	1	1.54675	1	1	1.21979	1.7193
04015	Mohave North	AZ	10	2.19817	223	3.33154	350	3.21221	2.93273	0	1	0	1	0	1	1	2.01177	14.1844	3.83249	26.3983	1	2.51268	1	1	1.86952	2.0546
04015	Kingman North	AZ	10	2.19817	223	3.33154	350	3.21221	2.93273	0	1	0	1	0	1	1	2.01177	14.1844	3.83249	26.3983	1	2.51268	1	1	1.86952	2.0546
04015	Kingman South	AZ	10	2.19817	223	3.33154	350	3.21221	2.93273	0	1	0	1	0	1	1	2.01177	14.1844	3.83249	26.3983	1	2.51268	1	1	1.86952	2.0546
04017	Western	AZ	5	1.8953	12	2.10508	230	2.99359	2.34437	0	1	0	1	0	1	1	1.70377	11.2067	3.22039	23.8644	1.24728	2.20232	1	1	1.66075	1.67648
04017	Pinon	AZ	5	1.8953	12	2.10508	230	2.99359	2.34437	0	1	0	1	0	1	1	1.70377	11.2067	3.22039	23.8644	1.24728	2.20232	1	1	1.66075	1.67648
04017	Hopi	AZ	5	1.8953	12	2.10508	230	2.99359	2.34437	0	1	0	1	0	1	1	1.70377	11.2067	3.22039	23.8644	1.24728	2.20232	1	1	1.66075	1.67648
04017	Indian Wells	AZ	5	1.8953	12	2.10508	230	2.99359	2.34437	0	1	0	1	0	1	1	1.70377	11.2067	3.22039	23.8644	1.24728	2.20232	1	1	1.66075	1.67648
04017	Little Colorado	AZ	5	1.8953	12	2.10508	230	2.99359	2.34437	0	1	0	1	0	1	1	1.70377	11.2067	3.22039	23.8644	1.24728	2.20232	1	1	1.66075	1.67648
04017	Snowflake	AZ	5	1.8953	12	2.10508	230	2.99359	2.34437	0	1	0	1	0	1	1	1.70377	11.2067	3.22039	23.8644	1.24728	2.20232	1	1	1.66075	1.67648
04017	Apache	AZ	5	1.8953	12	2.10508	230	2.99359	2.34437	0	1	0	1	0	1	1	1.70377	11.2067	3.22039	23.8644	1.24728	2.20232	1	1	1.66075	1.67648
04019	Tucson	AZ	29	2.6995	183	3.24679	201	2.92341	2.97574	0	1	0	1	0	1	1	2.03428	18.3842	3.3045	27.8809	1	2.06351	1	1	1.56738	1.85
04019	Marana	AZ	29	2.6995	183	3.24679	201	2.92341	2.97574	0	1	0	1	0	1	1	2.03428	18.3842	3.3045	27.8809	1	2.06351	1	1	1.56738	1.85
04019	Papago	AZ	29	2.6995	183	3.24679	201	2.92341	2.97574	0	1	0	1	0	1	1	2.03428	18.3842	3.3045	27.8809	1	2.06351	1	1	1.56738	1.85
04019	Arivaca	AZ	29	2.6995	183	3.24679	201	2.92341	2.97574	0	1	0	1	0	1	1	2.03428	18.3842	3.3045	27.8809	1	2.06351	1	1	1.56738	1.85
04021	North Pinal	AZ	9	2.15055	183	3.24679	202	2.926	2.79184	0	1	0	1	0	1	1	1.93801	20.3202	2.90652	30.7008	1	1.72494	1	1	1.33965	1.61292
04021	Gila River	AZ	9	2.15055	183	3.24679	202	2.926	2.79184	0	1	0	1	0	1	1	1.93801	20.3202	2.90652	30.7008	1	1.72494	1	1	1.33965	1.61292
04021	San Manuel	AZ	9	2.15055	183	3.24679	202	2.926	2.79184	0	1	0	1	0	1	1	1.93801	20.3202	2.90652	30.7008	1	1.72494	1	1	1.33965	1.61292
04021	Florence	AZ	9	2.15055	183	3.24679	202	2.926	2.79184	0	1	0	1	0	1	1	1.93801	20.3202	2.90652	30.7008	1	1.72494	1	1	1.33965	1.61292
04021	Coolidge	AZ	9	2.15055	183	3.24679	202	2.926	2.79184	0	1	0	1	0	1	1	1.93801	20.3202	2.90652	30.7008	1	1.72494	1	1	1.33965	1.61292
04021	Casa Grande	AZ	9	2.15055	183	3.24679	202	2.926	2.79184	0	1	0	1	0	1	1	1.93801	20.3202	2.90652	30.7008	1	1.72494	1	1	1.33965	1.61292
04021	Eloy	AZ	9	2.15055	183	3.24679	202	2.926	2.79184	0	1	0	1	0	1	1	1.93801	20.3202	2.90652	30.7008	1	1.72494	1	1	1.33965	1.61292
04021	Papago	AZ	9	2.15055	183	3.24679	202	2.926	2.79184	0	1	0	1	0	1	1	1.93801	20.3202	2.90652	30.7008	1	1.72494	1	1	1.33965	1.61292
04023	Patagonia	AZ	1	1.34635	34	2.53178	183	2.87456	2.26316	0	1	0	1	0	1	1	1.66125	15.7005	3.85615	24.426	1.12513	2.63926	2	1.10345	2.02424	1.91134
04023	Nogales	AZ	1	1.34635	34	2.53178	183	2.87456	2.26316	0	1	0	1	0	1	1	1.66125	15.7005	3.85615	24.426	1.12513	2.63926	2	1.10345	2.02424	1.91134
04025	Ashfork	AZ	12	2.28164	179	3.23732	374	3.24675	2.94074	0	1	0	1	0	1	1	2.01596	12.4295	3.47175	23.489	1.32892	2.48561	1	1	1.85131	2.04434
04025	Prescott	AZ	12	2.28164	179	3.23732	374	3.24675	2.94074	0	1	0	1	0	1	1	2.01596	12.4295	3.47175	23.489	1.32892	2.48561	1	1	1.85131	2.04434
04025	Verde	AZ	12	2.28164	179	3.23732	374	3.24675	2.94074	0	1	0	1	0	1	1	2.01596	12.4295	3.47175	23.489	1.32892	2.48561	1	1	1.85131	2.04434
04025	Mingus Mountain	AZ	12	2.28164	179	3.23732	374	3.24675	2.94074	0	1	0	1	0	1	1	2.01596	12.4295	3.47175	23.489	1.32892	2.48561	1	1	1.85131	2.04434
04025	Humboldt	AZ	12	2.28164	179	3.23732	374	3.24675	2.94074	0	1	0	1	0	1	1	2.01596	12.4295	3.47175	23.489	1.32892	2.48561	1	1	1.85131	2.04434
04025	Congress	AZ	12	2.28164	179	3.23732	374	3.24675	2.94074	0	1	0	1	0	1	1	2.01596	12.4295	3.47175	23.489	1.32892	2.48561	1	1	1.85131	2.04434
04027	Yuma	AZ	2	1.54895	144	3.14416	442	3.33373	2.69204	0	1	0	1	0	1	1	1.88577	22.2478	2.5103	33.4051	1	1.38786	1	1	1.11291	1.40879
04027	Somerton	AZ	2	1.54895	144	3.14416	442	3.33373	2.69204	0	1	0	1	0	1	1	1.88577	22.2478	2.5103	33.4051	1	1.38786	1	1	1.11291	1.40879
05001	Arkansas	AR	3	1.6927	28	2.45076	113	2.62353	2.26797	0	1	0	1	0	1	1	1.66377	16.9757	3.59402	27.5996	1	2.30981	4	1.31034	1.94181	1.85286
05003	Ashley	AR	0	1	20	2.31169	107	2.59512	1.97844	0	1	0	1	0	1	1	1.5122	17.5135	3.48347	27.603	1	2.21577	8	1.72414	2.15689	1.89933
05005	Baxter	AR	2	1.54895	27	2.43564	128	2.68843	2.23634	0	1	0	1	0	1	1	1.64721	14.3992	3.87663	25.8032	1	2.55023	12	2.13793	2.6602	2.3664
05007	Benton	AR	10	2.19817	70	2.83652	117	2.64164	2.57406	0	1	0	1	0	1	1	1.82401	14.2078	3.8373	25.71	1	2.51678	13	2.24138	2.70728	2.53021
05009	Boone	AR	2	1.54895	36	2.55572	124	2.6719	2.2712	0	1	0	1	0	1	1	1.66546	14.2361	3.8431	25.5957	1	2.52171	7	1.62069	2.2931	2.11114
05011	Bradley	AR	1	1.34635	33	2.51929	110	2.60952	2.16974	0	1	0	1	0	1	1	1.61235	17.0811	3.57235	27.3415	1	2.29138	10	1.93103	2.34691	2.11166
05013	Calhoun	AR	1	1.34635	35	2.54391	84	2.46911	2.13077	0	1	0	1	0	1	1	1.59195	16.9514	3.59902	27.2924	1	2.31407	9	1.82759	2.29259	2.05698
05015	Carroll	AR	1	1.34635	38	2.5784	123	2.66769	2.20921	0	1	0	1	0	1	1	1.63301	14.1944	3.83453	25.4922	1	2.51442	7	1.62069	2.28819	2.08381
05017	Chicot	AR	2	1.54895	23	2.36922	112	2.6189	2.19058	0	1	0	1	0	1	1	1.62326	17.7416	3.43658	27.9633	1	2.17587	6	1.51724	1.99089	1.85913
05019	Clark	AR	0	1	36	2.55572	83	2.46287	2.01606	0	1	0	1	0	1	1	1.5319	16.6706	3.65672	27.283	1	2.36316	14	2.34483	2.67353	2.29178
05021	Clay	AR	2	1.54895	43	2.63037	188	2.8886	2.36926	0	1	0	1	0	1	1	1.7168	15.1361	3.97216	26.9058	1	2.6315	8	1.72414	2.43653	2.25365
05023	Cleburne	AR	5	1.8953	42	2.62046	116	2.63718	2.39788	0	1	0	1	0	1	1	1.73178	15.3988	3.91815	26.7304	1	2.58556	10	1.93103	2.54479	2.34383
05025	Cleveland	AR	3	1.6927	30	2.47949	107	2.59512	2.26808	0	1	0	1	0	1	1	1.66383	16.9072	3.6081	27.4529	1	2.32179	7	1.62069	2.15862	2.01155
05027	Columbia	AR	0	1	23	2.36922	84	2.46911	1.95538	0	1	0	1	0	1	1	1.50013	17.4243	3.50181	27.5657	1	2.23137	11	2.03448	2.37613	2.05093
05029	Conway	AR	6	1.97233	37	2.56721	113	2.62353	2.40129	0	1	0	1	0	1	1	1.73356	15.7932	3.83709	26.8602	1	2.5166	9	1.82759	2.42882	2.26028
05031	Craighead	AR	3	1.6927	46	2.65879	118	2.64608	2.34558	0	1	0	1	0	1	1	1.7044	15.7246	3.85119	27.3104	1	2.52859	8	1.72414	2.36731	2.19393
05033	Crawford	AR	9	2.15055	30	2.47949	112	2.6189	2.4302	0	1	0	1	0	1	1	1.74869	15.3865	3.92068	26.6459	1	2.58771	11	2.03448	2.61583	2.40819
05035	Crittenden	AR	28	2.68256	43	2.63037	101	2.56507	2.64194	0	1	0	1	0	1	1	1.85954	16.196	3.75428	27.27	1	2.44615	5	1.41379	2.1031	2.11413
05037	Cross	AR	0	1	59	2.764	99	2.55466	2.11706	0	1	0	1	0	1	1	1.58477	16.0195	3.79058	27.2378	1	2.47703	6	1.51724	2.19345	1.97919
05039	Dallas	AR	0	1	26	2.41997	111	2.61423	2.02131	0	1	0	1	0	1	1	1.53465	16.6941	3.6519	27.3121	1	2.35905	9	1.82759	2.32285	2.0372
05041	Desha	AR	0	1	25	2.40371	109	2.60477	2.01265	0	1	0	1	0	1	1	1.53012	17.2568	3.53623	27.6696	1	2.26065	5	1.41379	1.97832	1.78179
05043	Drew	AR	0	1	28	2.45076	108	2.59997	2.02687	0	1	0	1	0	1	1	1.53756	17.3161	3.52404	27.6737	1	2.25027	9	1.82759	2.24968	1.98579
05045	Faulkner	AR	13	2.31867	34	2.53178	112	2.6189	2.50439	0	1	0	1	0	1	1	1.78753	16.1805	3.75748	27.2399	1	2.44887	9	1.82759	2.38327	2.26644
05047	Franklin	AR	4	1.8042	33	2.51929	112	2.6189	2.32701	0	1	0	1	0	1	1	1.69468	15.5614	3.88473	26.8349	1	2.55713	6	1.51724	2.24733	2.09903
05049	Fulton	AR	2	1.54895	23	2.36922	180	2.86596	2.27374	0	1	0	1	0	1	1	1.66679	14.3447	3.86544	25.9282	1	2.54071	11	2.03448	2.58421	2.32513
05051	Garland	AR	7	2.03905	35	2.54391	91	2.51078	2.37796	0	1	0	1	0	1	1	1.72135	16.1921	3.75508	27.1185	1	2.44683	11	2.03448	2.52106	2.31884
05053	Grant	AR	5	1.8953	32	2.50642	117	2.64164	2.361	0	1	0	1	0	1	1	1.71247	16.6709	3.65667	27.3702	1	2.36311	8	1.72414	2.256	2.11839
05055	Greene	AR	3	1.6927	46	2.65879	127	2.68435	2.35846	0	1	0	1	0	1	1	1.71114	15.4286	3.91204	27.013	1	2.58036	8	1.72414	2.40213	2.22434
05057	Hempstead	AR	0	1	20	2.31169	109	2.60477	1.98168	0	1	0	1	0	1	1	1.5139	17.0614	3.5764	27.5011	1	2.29482	9	1.82759	2.27965	1.9904
05059	Hot Spring	AR	7	2.03905	36	2.55572	87	2.48738	2.37405	0	1	0	1	0	1	1	1.7193	16.504	3.69098	27.2557	1	2.3923	11	2.03448	2.48438	2.2905
05061	Howard	AR	0	1	16	2.22065	140	2.73509	1.99491	0	1	0	1	0	1	1	1.52082	16.4321	3.70575	27.0689	1	2.40487	14	2.34483	2.70159	2.3042
05063	Independence	AR	2	1.54895	34	2.53178	120	2.65483	2.25739	0	1	0	1	0	1	1	1.65823	15.5036	3.89662	26.992	1	2.56724	11	2.03448	2.60206	2.33192
05065	Izard	AR	2	1.54895	34	2.53178	131	2.7005	2.27276	0	1	0	1	0	1	1	1.66628	14.8255	3.96426	26.3204	1	2.62479	11	2.03448	2.64077	2.36613
05067	Jackson	AR	4	1.8042	57	2.74939	122	2.66343	2.41945	0	1	0	1	0	1	1	1.74307	15.8959	3.81597	27.4108	1	2.49864	10	1.93103	2.48632	2.30931
05069	Jefferson	AR	3	1.6927	30	2.47949	119	2.65047	2.28671	0	1	0	1	0	1	1	1.67358	16.9477	3.59978	27.5777	1	2.31471	9	1.82759	2.29303	2.11703
05071	Johnson	AR	4	1.8042	43	2.63037	112	2.6189	2.3644	0	1	0	1	0	1	1	1.71425	15.1609	3.96706	26.3262	1	2.62717	9	1.82759	2.5032	2.30057
05073	Lafayette	AR	0	1	24	2.38681	102	2.5702	1.99533	0	1	0	1	0	1	1	1.52105	17.4357	3.49946	27.6879	1	2.22937	8	1.72414	2.16604	1.9125
05075	Lawrence	AR	4	1.8042	44	2.64005	128	2.68843	2.39106	0	1	0	1	0	1	1	1.72821	15.4635	3.90486	27.1434	1	2.57425	12	2.13793	2.67636	2.43749
05077	Lee	AR	0	1	57	2.74939	96	2.53864	2.10675	0	1	0	1	0	1	1	1.57937	16.4348	3.7052	27.4006	1	2.4044	4	1.31034	2.00543	1.83766
05079	Lincoln	AR	3	1.6927	30	2.47949	110	2.60952	2.27293	0	1	0	1	0	1	1	1.66637	17.1379	3.56068	27.5658	1	2.28145	2	1.10345	1.78356	1.73897
05081	Little River	AR	2	1.54895	22	2.35089	178	2.86014	2.26561	0	1	0	1	531	2.45344	1.48448	1.91616	17.3498	3.51713	27.8146	1	2.2444	6	1.51724	2.03698	2.10717
05083	Logan	AR	4	1.8042	40	2.59994	115	2.63267	2.35879	0	1	0	1	0	1	1	1.71132	15.9234	3.81032	27.1422	1	2.49382	8	1.72414	2.34392	2.18188
05085	Lonoke	AR	20	2.52128	33	2.51929	110	2.60952	2.56522	0	1	0	1	0	1	1	1.81938	16.6738	3.65607	27.5769	1	2.3626	7	1.62069	2.18607	2.14545
05087	Madison	AR	5	1.8953	41	2.61033	112	2.6189	2.38832	0	1	0	1	0	1	1	1.72677	14.3203	3.86043	25.3897	1	2.53645	10	1.93103	2.51176	2.316
05089	Marion	AR	4	1.8042	35	2.54391	122	2.66343	2.35029	0	1	0	1	0	1	1	1.70686	14.3506	3.86664	25.7664	1	2.54174	11	2.03448	2.5849	2.35495
05091	Miller	AR	0	1	23	2.36922	150	2.77102	2.05701	0	1	0	1	0	1	1	1.55333	17.4954	3.48719	27.7985	1	2.21893	5	1.41379	1.95026	1.77824
05093	Mississippi	AR	2	1.54895	46	2.65879	148	2.76403	2.3369	0	1	0	1	0	1	1	1.69986	15.7107	3.85404	27.1859	1	2.53102	4	1.31034	2.0906	1.98814
05095	Monroe	AR	0	1	56	2.7419	109	2.60477	2.12649	0	1	0	1	0	1	1	1.58971	16.6002	3.67121	27.535	1	2.37548	7	1.62069	2.19473	1.98373
05097	Montgomery	AR	5	1.8953	30	2.47949	119	2.65047	2.3549	0	1	0	1	0	1	1	1.70928	15.8407	3.82733	26.7965	1	2.50829	15	2.44828	2.84074	2.54392
05099	Nevada	AR	0	1	22	2.35089	82	2.45656	1.94499	0	1	0	1	0	1	1	1.49469	17.1274	3.56283	27.5374	1	2.28328	10	1.93103	2.34147	2.02158
05101	Newton	AR	0	1	56	2.7419	116	2.63718	2.1374	0	1	0	1	0	1	1	1.59542	14.1277	3.82082	25.1952	1	2.50276	9	1.82759	2.41952	2.15239
05103	Ouachita	AR	1	1.34635	40	2.59994	82	2.45656	2.1454	0	1	0	1	0	1	1	1.59961	17.037	3.58141	27.4699	1	2.29908	8	1.72414	2.21293	2.00429
05105	Perry	AR	9	2.15055	36	2.55572	116	2.63718	2.462	0	1	0	1	0	1	1	1.76535	16.117	3.77052	27.0197	1	2.45996	11	2.03448	2.5299	2.3575
05107	Phillips	AR	0	1	55	2.73427	110	2.60952	2.12552	0	1	0	1	0	1	1	1.5892	16.753	3.63979	27.5593	1	2.34875	7	1.62069	2.17675	1.97021
05109	Pike	AR	0	1	25	2.40371	87	2.48738	1.97314	0	1	0	1	0	1	1	1.50943	16.1663	3.76039	26.9171	1	2.45135	12	2.13793	2.59369	2.21691
05111	Poinsett	AR	2	1.54895	49	2.68544	107	2.59512	2.28902	0	1	0	1	0	1	1	1.67479	15.8831	3.81861	27.3562	1	2.50088	6	1.51724	2.2095	2.0568
05113	Polk	AR	0	1	20	2.31169	144	2.74976	2.03049	0	1	0	1	0	1	1	1.53945	15.5984	3.87713	26.3082	1	2.55066	15	2.44828	2.86924	2.4405
05115	Pope	AR	4	1.8042	46	2.65879	112	2.6189	2.37397	0	1	0	1	0	1	1	1.71926	15.3447	3.92929	26.4219	1	2.59503	9	1.82759	2.48158	2.28842
05117	Prairie	AR	4	1.8042	39	2.58931	108	2.59997	2.3442	0	1	0	1	0	1	1	1.70368	16.594	3.67249	27.6219	1	2.37657	7	1.62069	2.19546	2.06767
05119	Pulaski	AR	17	2.44425	32	2.50642	109	2.60477	2.53336	0	1	0	1	0	1	1	1.8027	16.5868	3.67395	27.504	1	2.37782	10	1.93103	2.40506	2.29348
05121	Randolph	AR	2	1.54895	19	2.29067	199	2.91821	2.26489	0	1	0	1	0	1	1	1.66216	14.9075	3.98111	26.6132	1	2.63912	12	2.13793	2.71999	2.42108
05123	St. Francis	AR	0	1	57	2.74939	101	2.56507	2.11565	0	1	0	1	0	1	1	1.58403	16.2299	3.74733	27.237	1	2.44023	5	1.41379	2.09912	1.90963
05125	Saline	AR	18	2.47127	35	2.54391	114	2.62812	2.56294	0	1	0	1	0	1	1	1.81818	16.5181	3.68809	27.224	1	2.38984	12	2.13793	2.55231	2.41256
05127	Scott	AR	4	1.8042	38	2.5784	148	2.76403	2.39576	0	1	0	1	0	1	1	1.73067	15.8175	3.83209	26.7635	1	2.51234	10	1.93103	2.49554	2.30698
05129	Searcy	AR	1	1.34635	46	2.65879	116	2.63718	2.226	0	1	0	1	0	1	1	1.6418	14.3533	3.86719	25.5999	1	2.54221	10	1.93103	2.51563	2.25666
05131	Sebastian	AR	4	1.8042	26	2.41997	118	2.64608	2.30273	0	1	0	1	0	1	1	1.68197	16.1371	3.76639	27.3569	1	2.45645	6	1.51724	2.17962	2.04018
05133	Sevier	AR	0	1	15	2.19453	207	2.93873	2.05466	0	1	0	1	0	1	1	1.5521	16.7742	3.63544	27.2835	1	2.34505	10	1.93103	2.38302	2.09399
05135	Sharp	AR	2	1.54895	19	2.29067	183	2.87456	2.2502	0	1	0	1	0	1	1	1.65447	14.9513	3.99012	26.5982	1	2.64679	11	2.03448	2.65556	2.36831
05137	Stone	AR	2	1.54895	34	2.53178	118	2.64608	2.25444	0	1	0	1	0	1	1	1.65669	14.7518	3.94912	26.3161	1	2.61191	13	2.24138	2.77127	2.4546
05139	Union	AR	1	1.34635	21	2.33174	88	2.49333	2.0675	0	1	0	1	0	1	1	1.55883	17.38	3.51091	27.5137	1	2.2391	10	1.93103	2.31175	2.04677
05141	Van Buren	AR	6	1.97233	44	2.64005	116	2.63718	2.4304	0	1	0	1	0	1	1	1.7488	14.8687	3.97315	26.0539	1	2.63234	8	1.72414	2.4371	2.27749
05143	Washington	AR	8	2.0979	65	2.80506	116	2.63718	2.52821	0	1	0	1	0	1	1	1.80001	14.3452	3.86553	25.7274	1	2.54079	13	2.24138	2.72343	2.52447
05145	White	AR	5	1.8953	36	2.55572	112	2.6189	2.36994	0	1	0	1	0	1	1	1.71715	16.0759	3.77898	27.3156	1	2.46716	10	1.93103	2.46516	2.27486
05147	Woodruff	AR	0	1	57	2.74939	102	2.5702	2.11738	0	1	0	1	0	1	1	1.58494	16.1956	3.75438	27.4223	1	2.44624	8	1.72414	2.31191	2.06599
05149	Yell	AR	9	2.15055	37	2.56721	117	2.64164	2.46738	0	1	0	1	0	1	1	1.76816	15.956	3.80363	27.0134	1	2.48813	11	2.03448	2.54885	2.37342
06001	Berkeley	CA	148	3.50035	350	3.52504	474	3.37013	3.48934	3243	2.8732	3243	2.8732	3243	2.87209	2.87283	3.28356	14.5663	3.91098	17.947	2.53433	3.88475	2	1.10345	2.86202	3.7114
06001	Oakland	CA	148	3.50035	350	3.52504	474	3.37013	3.48934	3243	2.8732	3243	2.8732	3243	2.87209	2.87283	3.28356	14.5663	3.91098	17.947	2.53433	3.88475	2	1.31034	3.00118	3.81323
06001	Livermore-Pleasanton	CA	148	3.50035	350	3.52504	474	3.37013	3.48934	3243	2.8732	3243	2.8732	3243	2.87209	2.87283	3.28356	14.5663	3.91098	17.947	2.53433	3.88475	2	1.41379	3.07077	3.86414
06001	Hayward	CA	148	3.50035	350	3.52504	474	3.37013	3.48934	3243	2.8732	3243	2.8732	3243	2.87209	2.87283	3.28356	14.5663	3.91098	17.947	2.53433	3.88475	2	1.31034	3.00118	3.81323
06001	Alameda	CA	148	3.50035	350	3.52504	474	3.37013	3.48934	3243	2.8732	3243	2.8732	3243	2.87209	2.87283	3.28356	14.5663	3.91098	17.947	2.53433	3.88475	2	1.10345	2.86202	3.7114
06001	Fremont	CA	148	3.50035	350	3.52504	474	3.37013	3.48934	3243	2.8732	3243	2.8732	3243	2.87209	2.87283	3.28356	14.5663	3.91098	17.947	2.53433	3.88475	2	1.41379	3.07077	3.86414
06003	Markleeville	CA	2	1.54895	113	3.04053	458	3.35225	2.66339	0	1	0	1	3243	2.87209	1.62403	2.19744	5.70245	2.08896	15.41	3.08612	2.80413	1	1	2.06556	2.3339
06005	Pine Grove-Silver Lake	CA	53	2.9932	282	3.43227	472	3.36793	3.28666	0	1	0	1	3243	2.87209	1.62403	2.52372	10.63	3.10186	20.2917	2.02435	2.76256	3	1.2069	2.17676	2.65401
06005	Sutter Creek-Plymouth	CA	53	2.9932	282	3.43227	472	3.36793	3.28666	0	1	0	1	3243	2.87209	1.62403	2.52372	10.63	3.10186	20.2917	2.02435	2.76256	3	1.41379	2.31593	2.75584
06005	Ione	CA	53	2.9932	282	3.43227	472	3.36793	3.28666	0	1	0	1	3243	2.87209	1.62403	2.52372	10.63	3.10186	20.2917	2.02435	2.76256	3	1.31034	2.24635	2.70493
06005	Jackson	CA	53	2.9932	282	3.43227	472	3.36793	3.28666	0	1	0	1	3243	2.87209	1.62403	2.52372	10.63	3.10186	20.2917	2.02435	2.76256	3	1.51724	2.38552	2.80676
06007	Paradise	CA	11	2.24165	141	3.13515	442	3.33373	2.92217	0	1	0	1	3243	2.87209	1.62403	2.33291	13.8986	3.77373	23.6416	1.29575	2.7143	4	1.31034	2.21388	2.54156
06007	Feather Falls	CA	11	2.24165	141	3.13515	442	3.33373	2.92217	0	1	0	1	3243	2.87209	1.62403	2.33291	13.8986	3.77373	23.6416	1.29575	2.7143	4	1.2069	2.1443	2.49064
06007	Chico	CA	11	2.24165	141	3.13515	442	3.33373	2.92217	0	1	0	1	3243	2.87209	1.62403	2.33291	13.8986	3.77373	23.6416	1.29575	2.7143	4	1.10345	2.07472	2.43973
06007	Durham	CA	11	2.24165	141	3.13515	442	3.33373	2.92217	0	1	0	1	3243	2.87209	1.62403	2.33291	13.8986	3.77373	23.6416	1.29575	2.7143	4	1.10345	2.07472	2.43973
06007	Oroville	CA	11	2.24165	141	3.13515	442	3.33373	2.92217	0	1	0	1	3243	2.87209	1.62403	2.33291	13.8986	3.77373	23.6416	1.29575	2.7143	4	1.41379	2.28347	2.59247
06007	Biggs	CA	11	2.24165	141	3.13515	442	3.33373	2.92217	0	1	0	1	3243	2.87209	1.62403	2.33291	13.8986	3.77373	23.6416	1.29575	2.7143	4	1.10345	2.07472	2.43973
06007	Palermo	CA	11	2.24165	141	3.13515	442	3.33373	2.92217	0	1	0	1	3243	2.87209	1.62403	2.33291	13.8986	3.77373	23.6416	1.29575	2.7143	4	1.41379	2.28347	2.59247
06007	Gridley	CA	11	2.24165	141	3.13515	442	3.33373	2.92217	0	1	0	1	3243	2.87209	1.62403	2.33291	13.8986	3.77373	23.6416	1.29575	2.7143	4	1.2069	2.1443	2.49064
06009	West Point-Wilseyville	CA	3	1.6927	284	3.4353	479	3.37559	2.85251	0	1	0	1	3243	2.87209	1.62403	2.29645	12.1368	3.41158	21.8303	1.68969	2.74135	2	1.10345	2.09291	2.42636
06009	San Andreas	CA	3	1.6927	284	3.4353	479	3.37559	2.85251	0	1	0	1	3243	2.87209	1.62403	2.29645	12.1368	3.41158	21.8303	1.68969	2.74135	2	1.41379	2.30166	2.57911
06009	Angels City	CA	3	1.6927	284	3.4353	479	3.37559	2.85251	0	1	0	1	3243	2.87209	1.62403	2.29645	12.1368	3.41158	21.8303	1.68969	2.74135	2	1.41379	2.30166	2.57911
06011	Central Colusa	CA	5	1.8953	205	3.29545	440	3.33137	2.85875	0	1	0	1	3243	2.87209	1.62403	2.29971	16.6209	3.66694	25.3704	1	2.37185	2	1.10345	1.84437	2.24689
06011	East Colusa	CA	5	1.8953	205	3.29545	440	3.33137	2.85875	0	1	0	1	3243	2.87209	1.62403	2.29971	16.6209	3.66694	25.3704	1	2.37185	2	1	1.77478	2.19597
06011	West Colusa	CA	5	1.8953	205	3.29545	440	3.33137	2.85875	0	1	0	1	3243	2.87209	1.62403	2.29971	16.6209	3.66694	25.3704	1	2.37185	2	1.41379	2.05312	2.39963
06013	East Contra Costa	CA	143	3.4833	361	3.53834	451	3.34423	3.47935	0	1	3243	2.8732	3243	2.87209	2.24843	2.95146	16.1437	3.76504	23.4067	1.34683	2.75036	3	1.2069	2.16856	2.96099
06013	Antioch-Pittsburg	CA	143	3.4833	361	3.53834	451	3.34423	3.47935	0	1	3243	2.8732	3243	2.87209	2.24843	2.95146	16.1437	3.76504	23.4067	1.34683	2.75036	3	1.31034	2.23814	3.01191
06013	West Contra Costa	CA	143	3.4833	361	3.53834	451	3.34423	3.47935	0	1	3243	2.8732	3243	2.87209	2.24843	2.95146	16.1437	3.76504	23.4067	1.34683	2.75036	3	1.41379	2.30773	3.06282
06013	Central Contra Costa	CA	143	3.4833	361	3.53834	451	3.34423	3.47935	0	1	3243	2.8732	3243	2.87209	2.24843	2.95146	16.1437	3.76504	23.4067	1.34683	2.75036	3	1.51724	2.37731	3.11374
06013	Briones	CA	143	3.4833	361	3.53834	451	3.34423	3.47935	0	1	3243	2.8732	3243	2.87209	2.24843	2.95146	16.1437	3.76504	23.4067	1.34683	2.75036	3	1.51724	2.37731	3.11374
06013	Tassajara	CA	143	3.4833	361	3.53834	451	3.34423	3.47935	0	1	3243	2.8732	3243	2.87209	2.24843	2.95146	16.1437	3.76504	23.4067	1.34683	2.75036	3	1.51724	2.37731	3.11374
06015	Smith River-Gasquet	CA	0	1	24	2.38681	69	2.36668	1.92683	0	1	0	1	0	1	1	1.48519	11.3634	3.2526	19.5476	2.1862	3.02849	11	2.03448	2.91231	2.43231
06015	Crescent City	CA	0	1	24	2.38681	69	2.36668	1.92683	0	1	0	1	0	1	1	1.48519	11.3634	3.2526	19.5476	2.1862	3.02849	11	2.03448	2.91231	2.43231
06015	Klamath	CA	0	1	24	2.38681	69	2.36668	1.92683	0	1	0	1	0	1	1	1.48519	11.3634	3.2526	19.5476	2.1862	3.02849	11	1.72414	2.70356	2.27957
06017	South Lake Tahoe	CA	76	3.1705	226	3.33727	471	3.36682	3.31399	0	1	0	1	3243	2.87209	1.62403	2.53803	6.12393	2.1756	15.7454	3.01318	2.81578	1	1	2.0734	2.58885
06017	North El Dorado	CA	76	3.1705	226	3.33727	471	3.36682	3.31399	0	1	0	1	3243	2.87209	1.62403	2.53803	6.12393	2.1756	15.7454	3.01318	2.81578	1	1.41379	2.35173	2.79251
06017	South El Dorado	CA	76	3.1705	226	3.33727	471	3.36682	3.31399	0	1	0	1	3243	2.87209	1.62403	2.53803	6.12393	2.1756	15.7454	3.01318	2.81578	1	1.41379	2.35173	2.79251
06017	Placerville	CA	76	3.1705	226	3.33727	471	3.36682	3.31399	0	1	0	1	3243	2.87209	1.62403	2.53803	6.12393	2.1756	15.7454	3.01318	2.81578	1	1.31034	2.28215	2.74159
06019	Sierra	CA	28	2.68256	223	3.33154	804	3.64526	3.24154	0	1	0	1	3243	2.87209	1.62403	2.5001	8.55992	2.67633	18.1026	2.50049	2.80561	5	1.41379	2.34489	2.75975
06019	Fresno	CA	28	2.68256	223	3.33154	804	3.64526	3.24154	0	1	0	1	3243	2.87209	1.62403	2.5001	8.55992	2.67633	18.1026	2.50049	2.80561	5	1	2.06656	2.55609
06019	Sanger	CA	28	2.68256	223	3.33154	804	3.64526	3.24154	0	1	0	1	3243	2.87209	1.62403	2.5001	8.55992	2.67633	18.1026	2.50049	2.80561	5	1	2.06656	2.55609
06019	Reedley	CA	28	2.68256	223	3.33154	804	3.64526	3.24154	0	1	0	1	3243	2.87209	1.62403	2.5001	8.55992	2.67633	18.1026	2.50049	2.80561	5	1	2.06656	2.55609
06019	San Joaquin-Tranquillity	CA	28	2.68256	223	3.33154	804	3.64526	3.24154	0	1	0	1	3243	2.87209	1.62403	2.5001	8.55992	2.67633	18.1026	2.50049	2.80561	5	1	2.06656	2.55609
06019	Orange Cove	CA	28	2.68256	223	3.33154	804	3.64526	3.24154	0	1	0	1	3243	2.87209	1.62403	2.5001	8.55992	2.67633	18.1026	2.50049	2.80561	5	1.10345	2.13614	2.60701
06019	Coalinga	CA	28	2.68256	223	3.33154	804	3.64526	3.24154	0	1	0	1	3243	2.87209	1.62403	2.5001	8.55992	2.67633	18.1026	2.50049	2.80561	5	1.10345	2.13614	2.60701
06021	Orland	CA	10	2.19817	119	3.06263	427	3.31575	2.87707	0	1	0	1	3243	2.87209	1.62403	2.30931	15.264	3.94586	24.9616	1.00864	2.61648	3	1.2069	2.07851	2.42523
06021	Willows	CA	10	2.19817	119	3.06263	427	3.31575	2.87707	0	1	0	1	3243	2.87209	1.62403	2.30931	15.264	3.94586	24.9616	1.00864	2.61648	3	1.41379	2.21767	2.52706
06023	Trinity-Klamath	CA	8	2.0979	23	2.36922	162	2.81109	2.44005	0	1	0	1	0	1	1	1.75385	12.5639	3.49938	21.5792	1.74433	2.86252	8	1.72414	2.59192	2.39447
06023	North Coastal	CA	8	2.0979	23	2.36922	162	2.81109	2.44005	0	1	0	1	0	1	1	1.75385	12.5639	3.49938	21.5792	1.74433	2.86252	8	1.82759	2.66151	2.44539
06023	Arcata	CA	8	2.0979	23	2.36922	162	2.81109	2.44005	0	1	0	1	0	1	1	1.75385	12.5639	3.49938	21.5792	1.74433	2.86252	8	1.72414	2.59192	2.39447
06023	Eureka	CA	8	2.0979	23	2.36922	162	2.81109	2.44005	0	1	0	1	0	1	1	1.75385	12.5639	3.49938	21.5792	1.74433	2.86252	8	1.72414	2.59192	2.39447
06023	Fortuna	CA	8	2.0979	23	2.36922	162	2.81109	2.44005	0	1	0	1	0	1	1	1.75385	12.5639	3.49938	21.5792	1.74433	2.86252	8	1.82759	2.66151	2.44539
06023	Ferndale	CA	8	2.0979	23	2.36922	162	2.81109	2.44005	0	1	0	1	0	1	1	1.75385	12.5639	3.49938	21.5792	1.74433	2.86252	8	1.82759	2.66151	2.44539
06023	Garberville	CA	8	2.0979	23	2.36922	162	2.81109	2.44005	0	1	0	1	0	1	1	1.75385	12.5639	3.49938	21.5792	1.74433	2.86252	8	1.82759	2.66151	2.44539
06027	Independence	CA	1	1.34635	138	3.12595	878	3.69111	2.73801	0	1	0	1	419869	3.99822	1.99941	2.43301	8.04448	2.57038	18.5394	2.40548	2.63466	2	1.10345	2.02115	2.47378
06027	Lone Pine	CA	1	1.34635	138	3.12595	878	3.69111	2.73801	0	1	0	1	419869	3.99822	1.99941	2.43301	8.04448	2.57038	18.5394	2.40548	2.63466	2	1.10345	2.02115	2.47378
06029	East Kern	CA	15	2.3854	532	3.70502	973	3.74461	3.30067	0	1	419869	4	419869	3.99822	2.99941	3.25105	17.0459	3.57959	28.3191	1	2.29754	1	1	1.7248	2.8555
06029	Lake Isabella	CA	15	2.3854	532	3.70502	973	3.74461	3.30067	0	1	419869	4	419869	3.99822	2.99941	3.25105	17.0459	3.57959	28.3191	1	2.29754	1	1.62069	2.14231	3.161
06029	Wasco	CA	15	2.3854	532	3.70502	973	3.74461	3.30067	0	1	419869	4	419869	3.99822	2.99941	3.25105	17.0459	3.57959	28.3191	1	2.29754	1	1	1.7248	2.8555
06029	Westside	CA	15	2.3854	532	3.70502	973	3.74461	3.30067	0	1	419869	4	419869	3.99822	2.99941	3.25105	17.0459	3.57959	28.3191	1	2.29754	1	1	1.7248	2.8555
06029	Tehachapi	CA	15	2.3854	532	3.70502	973	3.74461	3.30067	0	1	419869	4	419869	3.99822	2.99941	3.25105	17.0459	3.57959	28.3191	1	2.29754	1	1.10345	1.79439	2.90642
06029	Arvin-Lamont	CA	15	2.3854	532	3.70502	973	3.74461	3.30067	0	1	419869	4	419869	3.99822	2.99941	3.25105	17.0459	3.57959	28.3191	1	2.29754	1	1.10345	1.79439	2.90642
06031	Hanford	CA	3	1.6927	118	3.05902	647	3.53214	2.77855	0	1	0	1	423112	4	2	2.45455	17.1861	3.55076	26.8584	1	2.27301	2	1.10345	1.77789	2.31154
06033	Upper Lake-Clearlake Oaks	CA	6	1.97233	195	3.27401	421	3.30839	2.86972	0	1	3243	2.8732	3243	2.87209	2.24843	2.63233	13.4661	3.68482	23.237	1.38375	2.71352	6	1.51724	2.35253	2.86209
06033	Lakeport	CA	6	1.97233	195	3.27401	421	3.30839	2.86972	0	1	3243	2.8732	3243	2.87209	2.24843	2.63233	13.4661	3.68482	23.237	1.38375	2.71352	6	1.82759	2.56128	3.01484
06033	Lower Lake-Middletown	CA	6	1.97233	195	3.27401	421	3.30839	2.86972	0	1	3243	2.8732	3243	2.87209	2.24843	2.63233	13.4661	3.68482	23.237	1.38375	2.71352	6	1.62069	2.42212	2.91301
06035	Big Valley	CA	2	1.54895	72	2.84849	251	3.03909	2.49334	0	1	0	1	0	1	1	1.78175	7.3412	2.42581	18.3004	2.45746	2.55589	1	1	1.89858	1.90756
06037	Newhall	CA	283	3.82266	463	3.64529	806	3.64656	3.73135	419869	4	419869	4	419869	3.99822	3.99941	4	16.1564	3.76243	26.7501	1	2.45308	2	1.10345	1.89901	3.53098
06037	South Antelope Valley	CA	283	3.82266	463	3.64529	806	3.64656	3.73135	419869	4	419869	4	419869	3.99822	3.99941	4	16.1564	3.76243	26.7501	1	2.45308	2	1	1.82943	3.48007
06037	Los Angeles	CA	283	3.82266	463	3.64529	806	3.64656	3.73135	419869	4	419869	4	419869	3.99822	3.99941	4	16.1564	3.76243	26.7501	1	2.45308	2	1.51724	2.17735	3.73464
06037	Glendale	CA	283	3.82266	463	3.64529	806	3.64656	3.73135	419869	4	419869	4	419869	3.99822	3.99941	4	16.1564	3.76243	26.7501	1	2.45308	2	1.31034	2.03818	3.63281
06037	Pasadena	CA	283	3.82266	463	3.64529	806	3.64656	3.73135	419869	4	419869	4	419869	3.99822	3.99941	4	16.1564	3.76243	26.7501	1	2.45308	2	1.31034	2.03818	3.63281
06037	Burbank	CA	283	3.82266	463	3.64529	806	3.64656	3.73135	419869	4	419869	4	419869	3.99822	3.99941	4	16.1564	3.76243	26.7501	1	2.45308	2	1.31034	2.03818	3.63281
06037	Upper San Gabriel Valley	CA	283	3.82266	463	3.64529	806	3.64656	3.73135	419869	4	419869	4	419869	3.99822	3.99941	4	16.1564	3.76243	26.7501	1	2.45308	2	1.31034	2.03818	3.63281
06037	Calabasas	CA	283	3.82266	463	3.64529	806	3.64656	3.73135	419869	4	419869	4	419869	3.99822	3.99941	4	16.1564	3.76243	26.7501	1	2.45308	2	1.2069	1.9686	3.5819
06037	East San Gabriel Valley	CA	283	3.82266	463	3.64529	806	3.64656	3.73135	419869	4	419869	4	419869	3.99822	3.99941	4	16.1564	3.76243	26.7501	1	2.45308	2	1.62069	2.24693	3.78556
06037	Southwest San Gabriel Valley	CA	283	3.82266	463	3.64529	806	3.64656	3.73135	419869	4	419869	4	419869	3.99822	3.99941	4	16.1564	3.76243	26.7501	1	2.45308	2	1.31034	2.03818	3.63281
06037	Southeast	CA	283	3.82266	463	3.64529	806	3.64656	3.73135	419869	4	419869	4	419869	3.99822	3.99941	4	16.1564	3.76243	26.7501	1	2.45308	2	1.31034	2.03818	3.63281
06037	Santa Monica	CA	283	3.82266	463	3.64529	806	3.64656	3.73135	419869	4	419869	4	419869	3.99822	3.99941	4	16.1564	3.76243	26.7501	1	2.45308	2	1.41379	2.10776	3.68373
06037	Whittier	CA	283	3.82266	463	3.64529	806	3.64656	3.73135	419869	4	419869	4	419869	3.99822	3.99941	4	16.1564	3.76243	26.7501	1	2.45308	2	1.31034	2.03818	3.63281
06037	Inglewood	CA	283	3.82266	463	3.64529	806	3.64656	3.73135	419869	4	419869	4	419869	3.99822	3.99941	4	16.1564	3.76243	26.7501	1	2.45308	2	1.41379	2.10776	3.68373
06037	Downey-Norwalk	CA	283	3.82266	463	3.64529	806	3.64656	3.73135	419869	4	419869	4	419869	3.99822	3.99941	4	16.1564	3.76243	26.7501	1	2.45308	2	1.31034	2.03818	3.63281
06037	Compton	CA	283	3.82266	463	3.64529	806	3.64656	3.73135	419869	4	419869	4	419869	3.99822	3.99941	4	16.1564	3.76243	26.7501	1	2.45308	2	1.2069	1.9686	3.5819
06037	South Bay Cities	CA	283	3.82266	463	3.64529	806	3.64656	3.73135	419869	4	419869	4	419869	3.99822	3.99941	4	16.1564	3.76243	26.7501	1	2.45308	2	1.41379	2.10776	3.68373
06037	Torrance	CA	283	3.82266	463	3.64529	806	3.64656	3.73135	419869	4	419869	4	419869	3.99822	3.99941	4	16.1564	3.76243	26.7501	1	2.45308	2	1.31034	2.03818	3.63281
06037	Long Beach-Lakewood	CA	283	3.82266	463	3.64529	806	3.64656	3.73135	419869	4	419869	4	419869	3.99822	3.99941	4	16.1564	3.76243	26.7501	1	2.45308	2	1.2069	1.9686	3.5819
06037	Palos Verdes	CA	283	3.82266	463	3.64529	806	3.64656	3.73135	419869	4	419869	4	419869	3.99822	3.99941	4	16.1564	3.76243	26.7501	1	2.45308	2	1.10345	1.89901	3.53098
06037	Santa Catalina	CA	283	3.82266	463	3.64529	806	3.64656	3.73135	419869	4	419869	4	419869	3.99822	3.99941	4	16.1564	3.76243	26.7501	1	2.45308	2	1.2069	1.9686	3.5819
06039	Oakhurst-North Fork	CA	24	2.6084	152	3.1673	490	3.38741	3.07451	0	1	0	1	3243	2.87209	1.62403	2.41266	11.7043	3.32268	21.619	1.73565	2.70481	5	1.41379	2.27709	2.64616
06039	Madera	CA	24	2.6084	152	3.1673	490	3.38741	3.07451	0	1	0	1	3243	2.87209	1.62403	2.41266	11.7043	3.32268	21.619	1.73565	2.70481	5	1	1.99875	2.4425
06039	Madera Southeast	CA	24	2.6084	152	3.1673	490	3.38741	3.07451	0	1	0	1	3243	2.87209	1.62403	2.41266	11.7043	3.32268	21.619	1.73565	2.70481	5	1	1.99875	2.4425
06041	Northwest Marin	CA	72	3.14384	346	3.52011	424	3.31208	3.34814	0	1	3243	2.8732	3243	2.87209	2.24843	2.88277	13.8905	3.77208	17.8047	2.56527	3.79291	6	1.51724	3.07858	3.5766
06041	Northeast Marin	CA	72	3.14384	346	3.52011	424	3.31208	3.34814	0	1	3243	2.8732	3243	2.87209	2.24843	2.88277	13.8905	3.77208	17.8047	2.56527	3.79291	6	1.51724	3.07858	3.5766
06041	San Rafael	CA	72	3.14384	346	3.52011	424	3.31208	3.34814	0	1	3243	2.8732	3243	2.87209	2.24843	2.88277	13.8905	3.77208	17.8047	2.56527	3.79291	6	1.51724	3.07858	3.5766
06041	Ross Valley	CA	72	3.14384	346	3.52011	424	3.31208	3.34814	0	1	3243	2.8732	3243	2.87209	2.24843	2.88277	13.8905	3.77208	17.8047	2.56527	3.79291	6	1.51724	3.07858	3.5766
06041	Southwest Marin	CA	72	3.14384	346	3.52011	424	3.31208	3.34814	0	1	3243	2.8732	3243	2.87209	2.24843	2.88277	13.8905	3.77208	17.8047	2.56527	3.79291	6	1.51724	3.07858	3.5766
06041	Southeast Marin	CA	72	3.14384	346	3.52011	424	3.31208	3.34814	0	1	3243	2.8732	3243	2.87209	2.24843	2.88277	13.8905	3.77208	17.8047	2.56527	3.79291	6	1.10345	2.80024	3.37294
06043	Yosemite	CA	4	1.8042	221	3.32767	495	3.3927	2.85957	0	1	0	1	3243	2.87209	1.62403	2.30015	7.41744	2.44149	17.1091	2.71657	2.78965	1	1	2.05582	2.40193
06043	Coulterville	CA	4	1.8042	221	3.32767	495	3.3927	2.85957	0	1	0	1	3243	2.87209	1.62403	2.30015	7.41744	2.44149	17.1091	2.71657	2.78965	1	1.41379	2.33416	2.60559
06043	Mariposa	CA	4	1.8042	221	3.32767	495	3.3927	2.85957	0	1	0	1	3243	2.87209	1.62403	2.30015	7.41744	2.44149	17.1091	2.71657	2.78965	1	1.51724	2.40374	2.6565
06045	Laytonville-Leggett	CA	6	1.97233	155	3.17566	408	3.29205	2.83112	0	1	0	1	3243	2.87209	1.62403	2.28525	12.9199	3.57255	20.2938	2.0239	3.16261	10	1.93103	2.93294	3.03282
06045	Covelo	CA	6	1.97233	155	3.17566	408	3.29205	2.83112	0	1	0	1	3243	2.87209	1.62403	2.28525	12.9199	3.57255	20.2938	2.0239	3.16261	10	1.31034	2.51544	2.72733
06045	Willits	CA	6	1.97233	155	3.17566	408	3.29205	2.83112	0	1	0	1	3243	2.87209	1.62403	2.28525	12.9199	3.57255	20.2938	2.0239	3.16261	10	1.93103	2.93294	3.03282
06045	Fort Bragg	CA	6	1.97233	155	3.17566	408	3.29205	2.83112	0	1	0	1	3243	2.87209	1.62403	2.28525	12.9199	3.57255	20.2938	2.0239	3.16261	10	1.93103	2.93294	3.03282
06045	Redwood-Potter	CA	6	1.97233	155	3.17566	408	3.29205	2.83112	0	1	0	1	3243	2.87209	1.62403	2.28525	12.9199	3.57255	20.2938	2.0239	3.16261	10	1.82759	2.86336	2.98191
06045	Mendocino-Anderson	CA	6	1.97233	155	3.17566	408	3.29205	2.83112	0	1	0	1	3243	2.87209	1.62403	2.28525	12.9199	3.57255	20.2938	2.0239	3.16261	10	1.93103	2.93294	3.03282
06045	Ukiah	CA	6	1.97233	155	3.17566	408	3.29205	2.83112	0	1	0	1	3243	2.87209	1.62403	2.28525	12.9199	3.57255	20.2938	2.0239	3.16261	10	1.82759	2.86336	2.98191
06045	Point Arena	CA	6	1.97233	155	3.17566	408	3.29205	2.83112	0	1	0	1	3243	2.87209	1.62403	2.28525	12.9199	3.57255	20.2938	2.0239	3.16261	10	1.93103	2.93294	3.03282
06045	Hopland	CA	6	1.97233	155	3.17566	408	3.29205	2.83112	0	1	0	1	3243	2.87209	1.62403	2.28525	12.9199	3.57255	20.2938	2.0239	3.16261	10	1.93103	2.93294	3.03282
06047	Snelling	CA	16	2.41569	351	3.52627	518	3.41635	3.14021	0	1	3243	2.8732	3243	2.87209	2.24843	2.77392	16.7552	3.63935	25.917	1	2.34837	2	1.10345	1.82858	2.58232
06047	Planada-Le Grand	CA	16	2.41569	351	3.52627	518	3.41635	3.14021	0	1	3243	2.8732	3243	2.87209	2.24843	2.77392	16.7552	3.63935	25.917	1	2.34837	2	1.10345	1.82858	2.58232
06047	Merced	CA	16	2.41569	351	3.52627	518	3.41635	3.14021	0	1	3243	2.8732	3243	2.87209	2.24843	2.77392	16.7552	3.63935	25.917	1	2.34837	2	1	1.75899	2.5314
06047	Gustine	CA	16	2.41569	351	3.52627	518	3.41635	3.14021	0	1	3243	2.8732	3243	2.87209	2.24843	2.77392	16.7552	3.63935	25.917	1	2.34837	2	1.10345	1.82858	2.58232
06047	Los Banos	CA	16	2.41569	351	3.52627	518	3.41635	3.14021	0	1	3243	2.8732	3243	2.87209	2.24843	2.77392	16.7552	3.63935	25.917	1	2.34837	2	1.31034	1.96775	2.68415
06049	Tule Lake	CA	0	1	33	2.51929	135	2.71616	2.08905	0	1	0	1	0	1	1	1.57011	8.24645	2.61189	18.8505	2.33781	2.6124	1	1	1.9366	1.78052
06049	Alturas	CA	0	1	33	2.51929	135	2.71616	2.08905	0	1	0	1	0	1	1	1.57011	8.24645	2.61189	18.8505	2.33781	2.6124	1	1	1.9366	1.78052
06049	Surprise Valley	CA	0	1	33	2.51929	135	2.71616	2.08905	0	1	0	1	0	1	1	1.57011	8.24645	2.61189	18.8505	2.33781	2.6124	1	1	1.9366	1.78052
06049	Adin-Lookout	CA	0	1	33	2.51929	135	2.71616	2.08905	0	1	0	1	0	1	1	1.57011	8.24645	2.61189	18.8505	2.33781	2.6124	1	1	1.9366	1.78052
06051	Mono North	CA	3	1.6927	56	2.7419	503	3.40105	2.62768	0	1	0	1	3243	2.87209	1.62403	2.17875	5.25363	1.9967	15.4809	3.0707	2.71253	1	1	2.00394	2.27514
06051	Mono South	CA	3	1.6927	56	2.7419	503	3.40105	2.62768	0	1	0	1	3243	2.87209	1.62403	2.17875	5.25363	1.9967	15.4809	3.0707	2.71253	1	1	2.00394	2.27514
06053	Pajaro	CA	18	2.47127	336	3.50751	789	3.63546	3.22635	0	1	3243	2.8732	3243	2.87209	2.24843	2.81902	14.0416	3.80313	16.9112	2.7596	3.98464	5	1.41379	3.13796	3.5734
06053	Salinas	CA	18	2.47127	336	3.50751	789	3.63546	3.22635	0	1	3243	2.8732	3243	2.87209	2.24843	2.81902	14.0416	3.80313	16.9112	2.7596	3.98464	5	1.2069	2.99879	3.47157
06053	Castroville	CA	18	2.47127	336	3.50751	789	3.63546	3.22635	0	1	3243	2.8732	3243	2.87209	2.24843	2.81902	14.0416	3.80313	16.9112	2.7596	3.98464	5	1.41379	3.13796	3.5734
06053	Seaside-Monterey	CA	18	2.47127	336	3.50751	789	3.63546	3.22635	0	1	3243	2.8732	3243	2.87209	2.24843	2.81902	14.0416	3.80313	16.9112	2.7596	3.98464	5	1.51724	3.20755	3.62432
06053	Gonzales	CA	18	2.47127	336	3.50751	789	3.63546	3.22635	0	1	3243	2.8732	3243	2.87209	2.24843	2.81902	14.0416	3.80313	16.9112	2.7596	3.98464	5	1.2069	2.99879	3.47157
06053	Toro	CA	18	2.47127	336	3.50751	789	3.63546	3.22635	0	1	3243	2.8732	3243	2.87209	2.24843	2.81902	14.0416	3.80313	16.9112	2.7596	3.98464	5	1.31034	3.06838	3.52249
06053	Carmel	CA	18	2.47127	336	3.50751	789	3.63546	3.22635	0	1	3243	2.8732	3243	2.87209	2.24843	2.81902	14.0416	3.80313	16.9112	2.7596	3.98464	5	1.41379	3.13796	3.5734
06053	Soledad	CA	18	2.47127	336	3.50751	789	3.63546	3.22635	0	1	3243	2.8732	3243	2.87209	2.24843	2.81902	14.0416	3.80313	16.9112	2.7596	3.98464	5	1.31034	3.06838	3.52249
06053	Carmel Valley	CA	18	2.47127	336	3.50751	789	3.63546	3.22635	0	1	3243	2.8732	3243	2.87209	2.24843	2.81902	14.0416	3.80313	16.9112	2.7596	3.98464	5	1.51724	3.20755	3.62432
06053	Coastal	CA	18	2.47127	336	3.50751	789	3.63546	3.22635	0	1	3243	2.8732	3243	2.87209	2.24843	2.81902	14.0416	3.80313	16.9112	2.7596	3.98464	5	1.41379	3.13796	3.5734
06053	Greenfield	CA	18	2.47127	336	3.50751	789	3.63546	3.22635	0	1	3243	2.8732	3243	2.87209	2.24843	2.81902	14.0416	3.80313	16.9112	2.7596	3.98464	5	1.10345	2.92921	3.42066
06053	King City	CA	18	2.47127	336	3.50751	789	3.63546	3.22635	0	1	3243	2.8732	3243	2.87209	2.24843	2.81902	14.0416	3.80313	16.9112	2.7596	3.98464	5	1.62069	3.27713	3.67523
06053	San Ardo	CA	18	2.47127	336	3.50751	789	3.63546	3.22635	0	1	3243	2.8732	3243	2.87209	2.24843	2.81902	14.0416	3.80313	16.9112	2.7596	3.98464	5	1.41379	3.13796	3.5734
06055	Berryessa	CA	36	2.80429	369	3.54776	440	3.33137	3.24964	0	1	3243	2.8732	3243	2.87209	2.24843	2.83121	15.6389	3.8688	24.039	1.2093	2.72164	6	1.51724	2.35799	3.01161
06055	Calistoga	CA	36	2.80429	369	3.54776	440	3.33137	3.24964	0	1	3243	2.8732	3243	2.87209	2.24843	2.83121	15.6389	3.8688	24.039	1.2093	2.72164	6	1.51724	2.35799	3.01161
06055	Angwin	CA	36	2.80429	369	3.54776	440	3.33137	3.24964	0	1	3243	2.8732	3243	2.87209	2.24843	2.83121	15.6389	3.8688	24.039	1.2093	2.72164	6	1.51724	2.35799	3.01161
06055	St. Helena	CA	36	2.80429	369	3.54776	440	3.33137	3.24964	0	1	3243	2.8732	3243	2.87209	2.24843	2.83121	15.6389	3.8688	24.039	1.2093	2.72164	6	1.51724	2.35799	3.01161
06055	Napa	CA	36	2.80429	369	3.54776	440	3.33137	3.24964	0	1	3243	2.8732	3243	2.87209	2.24843	2.83121	15.6389	3.8688	24.039	1.2093	2.72164	6	1.51724	2.35799	3.01161
06057	Donner	CA	29	2.6995	135	3.11655	436	3.32662	3.06763	0	1	0	1	3243	2.87209	1.62403	2.40906	6.59919	2.27329	16.3051	2.89144	2.79533	1	1	2.05964	2.48441
06057	Nevada City	CA	29	2.6995	135	3.11655	436	3.32662	3.06763	0	1	0	1	3243	2.87209	1.62403	2.40906	6.59919	2.27329	16.3051	2.89144	2.79533	1	1.10345	2.12922	2.53533
06057	Grass Valley	CA	29	2.6995	135	3.11655	436	3.32662	3.06763	0	1	0	1	3243	2.87209	1.62403	2.40906	6.59919	2.27329	16.3051	2.89144	2.79533	1	1.2069	2.1988	2.58624
06059	Anaheim-Santa Ana-Garden Grove	CA	106	3.3349	554	3.72245	703	3.57536	3.56918	419869	4	419869	4	419869	3.99822	3.99941	3.9151	18.3497	3.31158	23.2645	1.37776	2.3909	5	1.41379	2.06594	3.59101
06059	Trabuco	CA	106	3.3349	554	3.72245	703	3.57536	3.56918	419869	4	419869	4	419869	3.99822	3.99941	3.9151	18.3497	3.31158	23.2645	1.37776	2.3909	5	1.51724	2.13552	3.64192
06059	El Toro	CA	106	3.3349	554	3.72245	703	3.57536	3.56918	419869	4	419869	4	419869	3.99822	3.99941	3.9151	18.3497	3.31158	23.2645	1.37776	2.3909	5	1.31034	1.99636	3.54009
06059	North Coast	CA	106	3.3349	554	3.72245	703	3.57536	3.56918	419869	4	419869	4	419869	3.99822	3.99941	3.9151	18.3497	3.31158	23.2645	1.37776	2.3909	5	1.2069	1.92677	3.48918
06059	Central Coast	CA	106	3.3349	554	3.72245	703	3.57536	3.56918	419869	4	419869	4	419869	3.99822	3.99941	3.9151	18.3497	3.31158	23.2645	1.37776	2.3909	5	1.31034	1.99636	3.54009
06059	South Coast	CA	106	3.3349	554	3.72245	703	3.57536	3.56918	419869	4	419869	4	419869	3.99822	3.99941	3.9151	18.3497	3.31158	23.2645	1.37776	2.3909	5	1.41379	2.06594	3.59101
06061	Colfax-Summit	CA	82	3.20799	198	3.28055	454	3.34768	3.30108	0	1	0	1	3243	2.87209	1.62403	2.53127	9.76457	2.92396	19.5058	2.19529	2.75664	2	1.10345	2.1032	2.60571
06061	Lake Tahoe	CA	82	3.20799	198	3.28055	454	3.34768	3.30108	0	1	0	1	3243	2.87209	1.62403	2.53127	9.76457	2.92396	19.5058	2.19529	2.75664	2	1.10345	2.1032	2.60571
06061	Foresthill-Back Country	CA	82	3.20799	198	3.28055	454	3.34768	3.30108	0	1	0	1	3243	2.87209	1.62403	2.53127	9.76457	2.92396	19.5058	2.19529	2.75664	2	1.10345	2.1032	2.60571
06061	West Valley	CA	82	3.20799	198	3.28055	454	3.34768	3.30108	0	1	0	1	3243	2.87209	1.62403	2.53127	9.76457	2.92396	19.5058	2.19529	2.75664	2	1.10345	2.1032	2.60571
06061	Auburn	CA	82	3.20799	198	3.28055	454	3.34768	3.30108	0	1	0	1	3243	2.87209	1.62403	2.53127	9.76457	2.92396	19.5058	2.19529	2.75664	2	1.31034	2.24236	2.70754
06061	Loomis Basin-Folsom Lake	CA	82	3.20799	198	3.28055	454	3.34768	3.30108	0	1	0	1	3243	2.87209	1.62403	2.53127	9.76457	2.92396	19.5058	2.19529	2.75664	2	1.2069	2.17278	2.65662
06061	Roseville	CA	82	3.20799	198	3.28055	454	3.34768	3.30108	0	1	0	1	3243	2.87209	1.62403	2.53127	9.76457	2.92396	19.5058	2.19529	2.75664	2	1.10345	2.1032	2.60571
06063	Chester	CA	2	1.54895	122	3.07327	348	3.20923	2.62627	0	1	0	1	3243	2.87209	1.62403	2.17801	8.29076	2.621	18.4816	2.41805	2.68842	1	1	1.98772	2.26273
06063	Greenville	CA	2	1.54895	122	3.07327	348	3.20923	2.62627	0	1	0	1	3243	2.87209	1.62403	2.17801	8.29076	2.621	18.4816	2.41805	2.68842	1	1.2069	2.12689	2.36456
06063	Portola	CA	2	1.54895	122	3.07327	348	3.20923	2.62627	0	1	0	1	3243	2.87209	1.62403	2.17801	8.29076	2.621	18.4816	2.41805	2.68842	1	1	1.98772	2.26273
06063	Quincy	CA	2	1.54895	122	3.07327	348	3.20923	2.62627	0	1	0	1	3243	2.87209	1.62403	2.17801	8.29076	2.621	18.4816	2.41805	2.68842	1	1.10345	2.05731	2.31365
06063	Graeagle	CA	2	1.54895	122	3.07327	348	3.20923	2.62627	0	1	0	1	3243	2.87209	1.62403	2.17801	8.29076	2.621	18.4816	2.41805	2.68842	1	1.10345	2.05731	2.31365
06065	Jurupa	CA	168	3.56329	631	3.77842	917	3.71374	3.71147	0	1	419869	4	419869	3.99822	2.99941	3.4661	20.8629	2.79498	31.848	1	1.63005	3	1.2069	1.41498	2.78616
06065	San Gorgonio Pass	CA	168	3.56329	631	3.77842	917	3.71374	3.71147	0	1	419869	4	419869	3.99822	2.99941	3.4661	20.8629	2.79498	31.848	1	1.63005	3	1.31034	1.48457	2.83708
06065	Riverside	CA	168	3.56329	631	3.77842	917	3.71374	3.71147	0	1	419869	4	419869	3.99822	2.99941	3.4661	20.8629	2.79498	31.848	1	1.63005	3	1.31034	1.48457	2.83708
06065	Norco	CA	168	3.56329	631	3.77842	917	3.71374	3.71147	0	1	419869	4	419869	3.99822	2.99941	3.4661	20.8629	2.79498	31.848	1	1.63005	3	1.31034	1.48457	2.83708
06065	Perris Valley	CA	168	3.56329	631	3.77842	917	3.71374	3.71147	0	1	419869	4	419869	3.99822	2.99941	3.4661	20.8629	2.79498	31.848	1	1.63005	3	1.31034	1.48457	2.83708
06065	Corona	CA	168	3.56329	631	3.77842	917	3.71374	3.71147	0	1	419869	4	419869	3.99822	2.99941	3.4661	20.8629	2.79498	31.848	1	1.63005	3	1.31034	1.48457	2.83708
06065	Idyllwild	CA	168	3.56329	631	3.77842	917	3.71374	3.71147	0	1	419869	4	419869	3.99822	2.99941	3.4661	20.8629	2.79498	31.848	1	1.63005	3	1	1.27582	2.68433
06065	Palm Springs	CA	168	3.56329	631	3.77842	917	3.71374	3.71147	0	1	419869	4	419869	3.99822	2.99941	3.4661	20.8629	2.79498	31.848	1	1.63005	3	1	1.27582	2.68433
06065	Cathedral City-Palm Desert	CA	168	3.56329	631	3.77842	917	3.71374	3.71147	0	1	419869	4	419869	3.99822	2.99941	3.4661	20.8629	2.79498	31.848	1	1.63005	3	1.2069	1.41498	2.78616
06065	Lake Mathews	CA	168	3.56329	631	3.77842	917	3.71374	3.71147	0	1	419869	4	419869	3.99822	2.99941	3.4661	20.8629	2.79498	31.848	1	1.63005	3	1.31034	1.48457	2.83708
06065	Elsinore Valley	CA	168	3.56329	631	3.77842	917	3.71374	3.71147	0	1	419869	4	419869	3.99822	2.99941	3.4661	20.8629	2.79498	31.848	1	1.63005	3	1.41379	1.55415	2.88799
06065	Hemet-San Jacinto	CA	168	3.56329	631	3.77842	917	3.71374	3.71147	0	1	419869	4	419869	3.99822	2.99941	3.4661	20.8629	2.79498	31.848	1	1.63005	3	1.10345	1.3454	2.73525
06065	Murrieta	CA	168	3.56329	631	3.77842	917	3.71374	3.71147	0	1	419869	4	419869	3.99822	2.99941	3.4661	20.8629	2.79498	31.848	1	1.63005	3	1.41379	1.55415	2.88799
06067	Folsom	CA	94	3.27546	403	3.58563	471	3.36682	3.43292	0	1	3243	2.8732	3243	2.87209	2.24843	2.92716	16.4405	3.70403	24.6921	1.06725	2.46061	2	1.10345	1.90407	2.74968
06067	Mather	CA	94	3.27546	403	3.58563	471	3.36682	3.43292	0	1	3243	2.8732	3243	2.87209	2.24843	2.92716	16.4405	3.70403	24.6921	1.06725	2.46061	2	1	1.83449	2.69877
06067	Sloughhouse	CA	94	3.27546	403	3.58563	471	3.36682	3.43292	0	1	3243	2.8732	3243	2.87209	2.24843	2.92716	16.4405	3.70403	24.6921	1.06725	2.46061	2	1.10345	1.90407	2.74968
06067	Galt	CA	94	3.27546	403	3.58563	471	3.36682	3.43292	0	1	3243	2.8732	3243	2.87209	2.24843	2.92716	16.4405	3.70403	24.6921	1.06725	2.46061	2	1.2069	1.97366	2.8006
06069	Hollister	CA	18	2.47127	310	3.47292	532	3.43024	3.14563	0	1	3243	2.8732	3243	2.87209	2.24843	2.77676	14.8457	3.96843	20.9342	1.88461	3.38089	5	1.41379	2.73185	3.24533
06069	San Juan Bautista	CA	18	2.47127	310	3.47292	532	3.43024	3.14563	0	1	3243	2.8732	3243	2.87209	2.24843	2.77676	14.8457	3.96843	20.9342	1.88461	3.38089	5	1.31034	2.66227	3.19441
06069	San Benito-Bitterwater	CA	18	2.47127	310	3.47292	532	3.43024	3.14563	0	1	3243	2.8732	3243	2.87209	2.24843	2.77676	14.8457	3.96843	20.9342	1.88461	3.38089	5	1.2069	2.59268	3.1435
06071	Mount Baldy-Wrightwood	CA	146	3.4936	745	3.84987	977	3.74674	3.72317	0	1	419869	4	419869	3.99822	2.99941	3.47223	18.5432	3.27181	30.34	1	2.0357	1	1	1.54868	2.88847
06071	Big Bear	CA	146	3.4936	745	3.84987	977	3.74674	3.72317	0	1	419869	4	419869	3.99822	2.99941	3.47223	18.5432	3.27181	30.34	1	2.0357	1	1	1.54868	2.88847
06071	Arrowhead	CA	146	3.4936	745	3.84987	977	3.74674	3.72317	0	1	419869	4	419869	3.99822	2.99941	3.47223	18.5432	3.27181	30.34	1	2.0357	1	1	1.54868	2.88847
06071	San Bernardino	CA	146	3.4936	745	3.84987	977	3.74674	3.72317	0	1	419869	4	419869	3.99822	2.99941	3.47223	18.5432	3.27181	30.34	1	2.0357	1	1.10345	1.61826	2.93938
06071	Ontario	CA	146	3.4936	745	3.84987	977	3.74674	3.72317	0	1	419869	4	419869	3.99822	2.99941	3.47223	18.5432	3.27181	30.34	1	2.0357	1	1.41379	1.82702	3.09213
06071	Yucaipa	CA	146	3.4936	745	3.84987	977	3.74674	3.72317	0	1	419869	4	419869	3.99822	2.99941	3.47223	18.5432	3.27181	30.34	1	2.0357	1	1.31034	1.75743	3.04121
06073	Fallbrook	CA	134	3.45105	589	3.74879	677	3.55574	3.61053	0	1	419869	4	419869	3.99822	2.99941	3.41326	17.5486	3.47626	22.8087	1.4769	2.61534	5	1.41379	2.21691	3.33427
06073	Pendleton	CA	134	3.45105	589	3.74879	677	3.55574	3.61053	0	1	419869	4	419869	3.99822	2.99941	3.41326	17.5486	3.47626	22.8087	1.4769	2.61534	5	1.31034	2.14732	3.28336
06073	Pauma Valley	CA	134	3.45105	589	3.74879	677	3.55574	3.61053	0	1	419869	4	419869	3.99822	2.99941	3.41326	17.5486	3.47626	22.8087	1.4769	2.61534	5	1.10345	2.00816	3.18153
06073	Palomar-Julian	CA	134	3.45105	589	3.74879	677	3.55574	3.61053	0	1	419869	4	419869	3.99822	2.99941	3.41326	17.5486	3.47626	22.8087	1.4769	2.61534	5	1.10345	2.00816	3.18153
06073	Oceanside-Escondido	CA	134	3.45105	589	3.74879	677	3.55574	3.61053	0	1	419869	4	419869	3.99822	2.99941	3.41326	17.5486	3.47626	22.8087	1.4769	2.61534	5	1.31034	2.14732	3.28336
06073	Valley Center	CA	134	3.45105	589	3.74879	677	3.55574	3.61053	0	1	419869	4	419869	3.99822	2.99941	3.41326	17.5486	3.47626	22.8087	1.4769	2.61534	5	1.10345	2.00816	3.18153
06073	Ramona	CA	134	3.45105	589	3.74879	677	3.55574	3.61053	0	1	419869	4	419869	3.99822	2.99941	3.41326	17.5486	3.47626	22.8087	1.4769	2.61534	5	1.10345	2.00816	3.18153
06073	San Diego	CA	134	3.45105	589	3.74879	677	3.55574	3.61053	0	1	419869	4	419869	3.99822	2.99941	3.41326	17.5486	3.47626	22.8087	1.4769	2.61534	5	1.31034	2.14732	3.28336
06073	Laguna-Pine Valley	CA	134	3.45105	589	3.74879	677	3.55574	3.61053	0	1	419869	4	419869	3.99822	2.99941	3.41326	17.5486	3.47626	22.8087	1.4769	2.61534	5	1.2069	2.07774	3.23244
06073	Alpine	CA	134	3.45105	589	3.74879	677	3.55574	3.61053	0	1	419869	4	419869	3.99822	2.99941	3.41326	17.5486	3.47626	22.8087	1.4769	2.61534	5	1.41379	2.21691	3.33427
06073	Mountain Empire	CA	134	3.45105	589	3.74879	677	3.55574	3.61053	0	1	419869	4	419869	3.99822	2.99941	3.41326	17.5486	3.47626	22.8087	1.4769	2.61534	5	1.2069	2.07774	3.23244
06073	Jamul	CA	134	3.45105	589	3.74879	677	3.55574	3.61053	0	1	419869	4	419869	3.99822	2.99941	3.41326	17.5486	3.47626	22.8087	1.4769	2.61534	5	1.31034	2.14732	3.28336
06077	Lockeford	CA	70	3.12996	388	3.56933	481	3.37776	3.38214	0	1	3243	2.8732	3243	2.87209	2.24843	2.90057	16.3574	3.72112	24.5806	1.0915	2.49578	3	1.2069	1.99732	2.79846
06077	Stockton	CA	70	3.12996	388	3.56933	481	3.37776	3.38214	0	1	3243	2.8732	3243	2.87209	2.24843	2.90057	16.3574	3.72112	24.5806	1.0915	2.49578	3	1	1.85815	2.69663
06077	Linden-Farmington	CA	70	3.12996	388	3.56933	481	3.37776	3.38214	0	1	3243	2.8732	3243	2.87209	2.24843	2.90057	16.3574	3.72112	24.5806	1.0915	2.49578	3	1.2069	1.99732	2.79846
06077	Escalon	CA	70	3.12996	388	3.56933	481	3.37776	3.38214	0	1	3243	2.8732	3243	2.87209	2.24843	2.90057	16.3574	3.72112	24.5806	1.0915	2.49578	3	1	1.85815	2.69663
06077	Ripon	CA	70	3.12996	388	3.56933	481	3.37776	3.38214	0	1	3243	2.8732	3243	2.87209	2.24843	2.90057	16.3574	3.72112	24.5806	1.0915	2.49578	3	1	1.85815	2.69663
06077	Tracy	CA	70	3.12996	388	3.56933	481	3.37776	3.38214	0	1	3243	2.8732	3243	2.87209	2.24843	2.90057	16.3574	3.72112	24.5806	1.0915	2.49578	3	1.41379	2.13649	2.90029
06079	North Coast	CA	23	2.588	418	3.60134	783	3.63148	3.29589	0	1	0	1	423112	4	2	2.72537	14.5164	3.90073	17.705	2.58696	3.92081	5	1.41379	3.09502	3.47346
06079	Paso Robles	CA	23	2.588	418	3.60134	783	3.63148	3.29589	0	1	0	1	423112	4	2	2.72537	14.5164	3.90073	17.705	2.58696	3.92081	5	1.31034	3.02544	3.42254
06079	Atascadero	CA	23	2.588	418	3.60134	783	3.63148	3.29589	0	1	0	1	423112	4	2	2.72537	14.5164	3.90073	17.705	2.58696	3.92081	5	1.10345	2.88627	3.32071
06079	San Luis Obispo	CA	23	2.588	418	3.60134	783	3.63148	3.29589	0	1	0	1	423112	4	2	2.72537	14.5164	3.90073	17.705	2.58696	3.92081	5	1.31034	3.02544	3.42254
06079	Arroyo Grande	CA	23	2.588	418	3.60134	783	3.63148	3.29589	0	1	0	1	423112	4	2	2.72537	14.5164	3.90073	17.705	2.58696	3.92081	5	1.31034	3.02544	3.42254
06081	South San Francisco	CA	121	3.40046	303	3.46311	464	3.35903	3.43113	3243	2.8732	3243	2.8732	3243	2.87209	2.87283	3.25309	13.9725	3.78893	16.763	2.79185	4	4	1.31034	3.07871	3.84765
06081	South Coastside	CA	121	3.40046	303	3.46311	464	3.35903	3.43113	3243	2.8732	3243	2.8732	3243	2.87209	2.87283	3.25309	13.9725	3.78893	16.763	2.79185	4	4	1.62069	3.28746	4.0004
06081	San Mateo	CA	121	3.40046	303	3.46311	464	3.35903	3.43113	3243	2.8732	3243	2.8732	3243	2.87209	2.87283	3.25309	13.9725	3.78893	16.763	2.79185	4	4	1.62069	3.28746	4.0004
06083	Cuyama	CA	28	2.68256	489	3.66878	673	3.55265	3.32389	0	1	419869	4	419869	3.99822	2.99941	3.26321	15.1761	3.96394	23.816	1.25781	2.84384	2	1.10345	2.16185	3.18419
06083	Santa Maria Valley	CA	28	2.68256	489	3.66878	673	3.55265	3.32389	0	1	419869	4	419869	3.99822	2.99941	3.26321	15.1761	3.96394	23.816	1.25781	2.84384	2	1.41379	2.3706	3.33693
06083	Guadalupe	CA	28	2.68256	489	3.66878	673	3.55265	3.32389	0	1	419869	4	419869	3.99822	2.99941	3.26321	15.1761	3.96394	23.816	1.25781	2.84384	2	1.2069	2.23144	3.2351
06083	Lompoc Valley	CA	28	2.68256	489	3.66878	673	3.55265	3.32389	0	1	419869	4	419869	3.99822	2.99941	3.26321	15.1761	3.96394	23.816	1.25781	2.84384	2	1.31034	2.30102	3.28602
06083	Santa Ynez Valley	CA	28	2.68256	489	3.66878	673	3.55265	3.32389	0	1	419869	4	419869	3.99822	2.99941	3.26321	15.1761	3.96394	23.816	1.25781	2.84384	2	1.2069	2.23144	3.2351
06083	Santa Barbara	CA	28	2.68256	489	3.66878	673	3.55265	3.32389	0	1	419869	4	419869	3.99822	2.99941	3.26321	15.1761	3.96394	23.816	1.25781	2.84384	2	1.2069	2.23144	3.2351
06083	Carpinteria Valley	CA	28	2.68256	489	3.66878	673	3.55265	3.32389	0	1	419869	4	419869	3.99822	2.99941	3.26321	15.1761	3.96394	23.816	1.25781	2.84384	2	1.31034	2.30102	3.28602
06083	Santa Cruz Island	CA	28	2.68256	489	3.66878	673	3.55265	3.32389	0	1	419869	4	419869	3.99822	2.99941	3.26321	15.1761	3.96394	23.816	1.25781	2.84384	2	1.10345	2.16185	3.18419
06083	San Miguel Island	CA	28	2.68256	489	3.66878	673	3.55265	3.32389	0	1	419869	4	419869	3.99822	2.99941	3.26321	15.1761	3.96394	23.816	1.25781	2.84384	2	1	2.09227	3.13327
06083	Santa Rosa Island	CA	28	2.68256	489	3.66878	673	3.55265	3.32389	0	1	419869	4	419869	3.99822	2.99941	3.26321	15.1761	3.96394	23.816	1.25781	2.84384	2	1	2.09227	3.13327
06085	San Jose	CA	149	3.5037	346	3.52011	478	3.3745	3.49027	3243	2.8732	3243	2.8732	3243	2.87209	2.87283	3.28405	15.4549	3.90662	20.8687	1.89884	3.34041	7	1.62069	2.84379	3.69842
06085	Diablo Range	CA	149	3.5037	346	3.52011	478	3.3745	3.49027	3243	2.8732	3243	2.8732	3243	2.87209	2.87283	3.28405	15.4549	3.90662	20.8687	1.89884	3.34041	7	1.41379	2.70462	3.59659
06085	West Santa Clara	CA	149	3.5037	346	3.52011	478	3.3745	3.49027	3243	2.8732	3243	2.8732	3243	2.87209	2.87283	3.28405	15.4549	3.90662	20.8687	1.89884	3.34041	7	1.62069	2.84379	3.69842
06085	Lexington	CA	149	3.5037	346	3.52011	478	3.3745	3.49027	3243	2.8732	3243	2.8732	3243	2.87209	2.87283	3.28405	15.4549	3.90662	20.8687	1.89884	3.34041	7	1.62069	2.84379	3.69842
06085	Llagas-Uvas	CA	149	3.5037	346	3.52011	478	3.3745	3.49027	3243	2.8732	3243	2.8732	3243	2.87209	2.87283	3.28405	15.4549	3.90662	20.8687	1.89884	3.34041	7	1.62069	2.84379	3.69842
06085	Gilroy	CA	149	3.5037	346	3.52011	478	3.3745	3.49027	3243	2.8732	3243	2.8732	3243	2.87209	2.87283	3.28405	15.4549	3.90662	20.8687	1.89884	3.34041	7	1.41379	2.70462	3.59659
06087	San Lorenzo Valley	CA	100	3.30607	293	3.4487	439	3.33019	3.3848	0	1	3243	2.8732	3243	2.87209	2.24843	2.90196	14.7188	3.94233	20.6044	1.95634	3.41971	7	1.62069	2.89713	3.45787
06087	Seaside	CA	100	3.30607	293	3.4487	439	3.33019	3.3848	0	1	3243	2.8732	3243	2.87209	2.24843	2.90196	14.7188	3.94233	20.6044	1.95634	3.41971	7	1.62069	2.89713	3.45787
06087	Santa Cruz	CA	100	3.30607	293	3.4487	439	3.33019	3.3848	0	1	3243	2.8732	3243	2.87209	2.24843	2.90196	14.7188	3.94233	20.6044	1.95634	3.41971	7	1.93103	3.10588	3.61062
06087	Watsonville	CA	100	3.30607	293	3.4487	439	3.33019	3.3848	0	1	3243	2.8732	3243	2.87209	2.24843	2.90196	14.7188	3.94233	20.6044	1.95634	3.41971	7	2.03448	3.17547	3.66153
06089	Sacramento Canyon	CA	2	1.54895	28	2.45076	214	2.95605	2.33151	0	1	0	1	0	1	1	1.69703	13.2111	3.63241	23.8471	1.25105	2.55604	5	1.41379	2.17702	2.04931
06089	East Shasta	CA	2	1.54895	28	2.45076	214	2.95605	2.33151	0	1	0	1	0	1	1	1.69703	13.2111	3.63241	23.8471	1.25105	2.55604	5	1.2069	2.03785	1.94748
06089	Central Shasta	CA	2	1.54895	28	2.45076	214	2.95605	2.33151	0	1	0	1	0	1	1	1.69703	13.2111	3.63241	23.8471	1.25105	2.55604	5	1.51724	2.2466	2.10022
06089	Southwest Shasta	CA	2	1.54895	28	2.45076	214	2.95605	2.33151	0	1	0	1	0	1	1	1.69703	13.2111	3.63241	23.8471	1.25105	2.55604	5	1.31034	2.10744	1.99839
06089	Redding-Anderson	CA	2	1.54895	28	2.45076	214	2.95605	2.33151	0	1	0	1	0	1	1	1.69703	13.2111	3.63241	23.8471	1.25105	2.55604	5	1.31034	2.10744	1.99839
06091	West Sierra	CA	8	2.0979	122	3.07327	429	3.31819	2.84772	0	1	0	1	3243	2.87209	1.62403	2.29394	10.1027	2.99345	20.0098	2.08567	2.7225	3	1.2069	2.14982	2.46617
06091	East Sierra	CA	8	2.0979	122	3.07327	429	3.31819	2.84772	0	1	0	1	3243	2.87209	1.62403	2.29394	10.1027	2.99345	20.0098	2.08567	2.7225	3	1	2.01065	2.36434
06093	Hornbrook-Hilt	CA	1	1.34635	28	2.45076	126	2.68023	2.17047	0	1	0	1	0	1	1	1.61273	10.4386	3.06251	20.8976	1.89256	2.61697	7	1.62069	2.35717	2.11944
06093	Montague	CA	1	1.34635	28	2.45076	126	2.68023	2.17047	0	1	0	1	0	1	1	1.61273	10.4386	3.06251	20.8976	1.89256	2.61697	7	1.2069	2.07883	1.91578
06093	Happy Camp	CA	1	1.34635	28	2.45076	126	2.68023	2.17047	0	1	0	1	0	1	1	1.61273	10.4386	3.06251	20.8976	1.89256	2.61697	7	1.93103	2.56592	2.27219
06093	Butte Valley	CA	1	1.34635	28	2.45076	126	2.68023	2.17047	0	1	0	1	0	1	1	1.61273	10.4386	3.06251	20.8976	1.89256	2.61697	7	1.2069	2.07883	1.91578
06093	Tulelake	CA	1	1.34635	28	2.45076	126	2.68023	2.17047	0	1	0	1	0	1	1	1.61273	10.4386	3.06251	20.8976	1.89256	2.61697	7	1.2069	2.07883	1.91578
06093	Yreka	CA	1	1.34635	28	2.45076	126	2.68023	2.17047	0	1	0	1	0	1	1	1.61273	10.4386	3.06251	20.8976	1.89256	2.61697	7	1.41379	2.218	2.01761
06093	Fort Jones	CA	1	1.34635	28	2.45076	126	2.68023	2.17047	0	1	0	1	0	1	1	1.61273	10.4386	3.06251	20.8976	1.89256	2.61697	7	1.51724	2.28759	2.06853
06093	McCloud-Medicine Lake	CA	1	1.34635	28	2.45076	126	2.68023	2.17047	0	1	0	1	0	1	1	1.61273	10.4386	3.06251	20.8976	1.89256	2.61697	7	1.2069	2.07883	1.91578
06093	Weed	CA	1	1.34635	28	2.45076	126	2.68023	2.17047	0	1	0	1	0	1	1	1.61273	10.4386	3.06251	20.8976	1.89256	2.61697	7	1.41379	2.218	2.01761
06093	Etna	CA	1	1.34635	28	2.45076	126	2.68023	2.17047	0	1	0	1	0	1	1	1.61273	10.4386	3.06251	20.8976	1.89256	2.61697	7	1.62069	2.35717	2.11944
06093	Mount Shasta	CA	1	1.34635	28	2.45076	126	2.68023	2.17047	0	1	0	1	0	1	1	1.61273	10.4386	3.06251	20.8976	1.89256	2.61697	7	1.41379	2.218	2.01761
06093	Dunsmuir	CA	1	1.34635	28	2.45076	126	2.68023	2.17047	0	1	0	1	0	1	1	1.61273	10.4386	3.06251	20.8976	1.89256	2.61697	7	1.41379	2.218	2.01761
06095	Dixon	CA	52	2.98386	372	3.55124	450	3.34307	3.3152	0	1	3243	2.8732	3243	2.87209	2.24843	2.86553	16.3588	3.72083	24.1004	1.19594	2.58439	1	1	1.91775	2.71459
06095	Vacaville	CA	52	2.98386	372	3.55124	450	3.34307	3.3152	0	1	3243	2.8732	3243	2.87209	2.24843	2.86553	16.3588	3.72083	24.1004	1.19594	2.58439	1	1.2069	2.05692	2.81642
06095	Fairfield-Suisun City	CA	52	2.98386	372	3.55124	450	3.34307	3.3152	0	1	3243	2.8732	3243	2.87209	2.24843	2.86553	16.3588	3.72083	24.1004	1.19594	2.58439	1	1.41379	2.19609	2.91825
06095	Rio Vista	CA	52	2.98386	372	3.55124	450	3.34307	3.3152	0	1	3243	2.8732	3243	2.87209	2.24843	2.86553	16.3588	3.72083	24.1004	1.19594	2.58439	1	1.10345	1.98733	2.76551
06095	Vallejo	CA	52	2.98386	372	3.55124	450	3.34307	3.3152	0	1	3243	2.8732	3243	2.87209	2.24843	2.86553	16.3588	3.72083	24.1004	1.19594	2.58439	1	1.31034	2.1265	2.86734
06097	Cloverdale-Geyserville	CA	42	2.87938	343	3.51636	440	3.33137	3.26435	0	1	3243	2.8732	3243	2.87209	2.24843	2.83891	15.0185	3.99634	22.3203	1.58313	3.14816	9	1.82759	2.85364	3.37992
06097	Russian River-Coastal	CA	42	2.87938	343	3.51636	440	3.33137	3.26435	0	1	3243	2.8732	3243	2.87209	2.24843	2.83891	15.0185	3.99634	22.3203	1.58313	3.14816	9	1.82759	2.85364	3.37992
06097	Healdsburg	CA	42	2.87938	343	3.51636	440	3.33137	3.26435	0	1	3243	2.8732	3243	2.87209	2.24843	2.83891	15.0185	3.99634	22.3203	1.58313	3.14816	9	1.82759	2.85364	3.37992
06097	Santa Rosa	CA	42	2.87938	343	3.51636	440	3.33137	3.26435	0	1	3243	2.8732	3243	2.87209	2.24843	2.83891	15.0185	3.99634	22.3203	1.58313	3.14816	9	1.82759	2.85364	3.37992
06097	Sonoma	CA	42	2.87938	343	3.51636	440	3.33137	3.26435	0	1	3243	2.8732	3243	2.87209	2.24843	2.83891	15.0185	3.99634	22.3203	1.58313	3.14816	9	1.62069	2.71447	3.27809
06097	Sebastopol	CA	42	2.87938	343	3.51636	440	3.33137	3.26435	0	1	3243	2.8732	3243	2.87209	2.24843	2.83891	15.0185	3.99634	22.3203	1.58313	3.14816	9	1.41379	2.57531	3.17626
06097	Petaluma	CA	42	2.87938	343	3.51636	440	3.33137	3.26435	0	1	3243	2.8732	3243	2.87209	2.24843	2.83891	15.0185	3.99634	22.3203	1.58313	3.14816	9	1.62069	2.71447	3.27809
06099	Oakdale	CA	86	3.23151	375	3.55469	477	3.37341	3.40993	0	1	3243	2.8732	3243	2.87209	2.24843	2.91512	16.6101	3.66918	25.4812	1	2.37375	3	1.2069	1.91523	2.74904
06099	Waterford	CA	86	3.23151	375	3.55469	477	3.37341	3.40993	0	1	3243	2.8732	3243	2.87209	2.24843	2.91512	16.6101	3.66918	25.4812	1	2.37375	3	1.10345	1.84565	2.69812
06099	Salida	CA	86	3.23151	375	3.55469	477	3.37341	3.40993	0	1	3243	2.8732	3243	2.87209	2.24843	2.91512	16.6101	3.66918	25.4812	1	2.37375	3	1	1.77607	2.64721
06099	Hughson	CA	86	3.23151	375	3.55469	477	3.37341	3.40993	0	1	3243	2.8732	3243	2.87209	2.24843	2.91512	16.6101	3.66918	25.4812	1	2.37375	3	1.10345	1.84565	2.69812
06099	Patterson	CA	86	3.23151	375	3.55469	477	3.37341	3.40993	0	1	3243	2.8732	3243	2.87209	2.24843	2.91512	16.6101	3.66918	25.4812	1	2.37375	3	1.31034	1.98482	2.79995
06099	Newman	CA	86	3.23151	375	3.55469	477	3.37341	3.40993	0	1	3243	2.8732	3243	2.87209	2.24843	2.91512	16.6101	3.66918	25.4812	1	2.37375	3	1.31034	1.98482	2.79995
06101	Live Oak	CA	8	2.0979	289	3.44279	443	3.33491	2.97773	0	1	0	1	3243	2.87209	1.62403	2.362	16.6676	3.65734	25.7516	1	2.36368	1	1	1.76929	2.23753
06101	Sutter	CA	8	2.0979	289	3.44279	443	3.33491	2.97773	0	1	0	1	3243	2.87209	1.62403	2.362	16.6676	3.65734	25.7516	1	2.36368	1	1	1.76929	2.23753
06101	Yuba City	CA	8	2.0979	289	3.44279	443	3.33491	2.97773	0	1	0	1	3243	2.87209	1.62403	2.362	16.6676	3.65734	25.7516	1	2.36368	1	1	1.76929	2.23753
06103	East Tehama	CA	1	1.34635	43	2.63037	340	3.19712	2.40492	0	1	0	1	3243	2.87209	1.62403	2.06214	13.8583	3.76544	23.9589	1.22673	2.64853	4	1.31034	2.16965	2.31106
06103	West Tehama	CA	1	1.34635	43	2.63037	340	3.19712	2.40492	0	1	0	1	3243	2.87209	1.62403	2.06214	13.8583	3.76544	23.9589	1.22673	2.64853	4	1.51724	2.30882	2.41289
06103	Red Bluff	CA	1	1.34635	43	2.63037	340	3.19712	2.40492	0	1	0	1	3243	2.87209	1.62403	2.06214	13.8583	3.76544	23.9589	1.22673	2.64853	4	1.2069	2.10006	2.26015
06103	Corning	CA	1	1.34635	43	2.63037	340	3.19712	2.40492	0	1	0	1	3243	2.87209	1.62403	2.06214	13.8583	3.76544	23.9589	1.22673	2.64853	4	1.2069	2.10006	2.26015
06105	Weaverville	CA	1	1.34635	38	2.5784	276	3.08853	2.35087	0	1	0	1	0	1	1	1.70717	10.2535	3.02446	20.5435	1.96959	2.65013	6	1.51724	2.30989	2.15395
06105	Lower Trinity	CA	1	1.34635	38	2.5784	276	3.08853	2.35087	0	1	0	1	0	1	1	1.70717	10.2535	3.02446	20.5435	1.96959	2.65013	6	1.72414	2.44906	2.25578
06105	Hayfork	CA	1	1.34635	38	2.5784	276	3.08853	2.35087	0	1	0	1	0	1	1	1.70717	10.2535	3.02446	20.5435	1.96959	2.65013	6	1.51724	2.30989	2.15395
06105	Mad River	CA	1	1.34635	38	2.5784	276	3.08853	2.35087	0	1	0	1	0	1	1	1.70717	10.2535	3.02446	20.5435	1.96959	2.65013	6	1.51724	2.30989	2.15395
06107	Woodlake-Three Rivers	CA	10	2.19817	101	2.99261	789	3.63546	2.96112	0	1	0	1	419869	3.99822	1.99941	2.54981	11.352	3.25027	21.0366	1.86234	2.75099	7	1.62069	2.44732	2.87107
06107	Springville-Johnsondale	CA	10	2.19817	101	2.99261	789	3.63546	2.96112	0	1	0	1	419869	3.99822	1.99941	2.54981	11.352	3.25027	21.0366	1.86234	2.75099	7	1.72414	2.5169	2.92198
06107	Orosi-Cutler	CA	10	2.19817	101	2.99261	789	3.63546	2.96112	0	1	0	1	419869	3.99822	1.99941	2.54981	11.352	3.25027	21.0366	1.86234	2.75099	7	1.2069	2.16898	2.66741
06107	Dinuba	CA	10	2.19817	101	2.99261	789	3.63546	2.96112	0	1	0	1	419869	3.99822	1.99941	2.54981	11.352	3.25027	21.0366	1.86234	2.75099	7	1.10345	2.0994	2.61649
06107	Ivanhoe	CA	10	2.19817	101	2.99261	789	3.63546	2.96112	0	1	0	1	419869	3.99822	1.99941	2.54981	11.352	3.25027	21.0366	1.86234	2.75099	7	1	2.02981	2.56558
06107	Exeter	CA	10	2.19817	101	2.99261	789	3.63546	2.96112	0	1	0	1	419869	3.99822	1.99941	2.54981	11.352	3.25027	21.0366	1.86234	2.75099	7	1.10345	2.0994	2.61649
06107	Lindsay	CA	10	2.19817	101	2.99261	789	3.63546	2.96112	0	1	0	1	419869	3.99822	1.99941	2.54981	11.352	3.25027	21.0366	1.86234	2.75099	7	1.10345	2.0994	2.61649
06107	Strathmore	CA	10	2.19817	101	2.99261	789	3.63546	2.96112	0	1	0	1	419869	3.99822	1.99941	2.54981	11.352	3.25027	21.0366	1.86234	2.75099	7	1.10345	2.0994	2.61649
06107	Porterville	CA	10	2.19817	101	2.99261	789	3.63546	2.96112	0	1	0	1	419869	3.99822	1.99941	2.54981	11.352	3.25027	21.0366	1.86234	2.75099	7	1.2069	2.16898	2.66741
06107	Terra Bella	CA	10	2.19817	101	2.99261	789	3.63546	2.96112	0	1	0	1	419869	3.99822	1.99941	2.54981	11.352	3.25027	21.0366	1.86234	2.75099	7	1.10345	2.0994	2.61649
06109	Twain Harte-Tuolumne City	CA	3	1.6927	289	3.44279	499	3.39689	2.8622	0	1	0	1	3243	2.87209	1.62403	2.30152	8.04925	2.57136	17.6734	2.59383	2.79573	3	1.2069	2.19907	2.50775
06109	East Sonora-Phoenix Lake	CA	3	1.6927	289	3.44279	499	3.39689	2.8622	0	1	0	1	3243	2.87209	1.62403	2.30152	8.04925	2.57136	17.6734	2.59383	2.79573	3	1.2069	2.19907	2.50775
06109	Sonora	CA	3	1.6927	289	3.44279	499	3.39689	2.8622	0	1	0	1	3243	2.87209	1.62403	2.30152	8.04925	2.57136	17.6734	2.59383	2.79573	3	1.31034	2.26866	2.55867
06109	Groveland	CA	3	1.6927	289	3.44279	499	3.39689	2.8622	0	1	0	1	3243	2.87209	1.62403	2.30152	8.04925	2.57136	17.6734	2.59383	2.79573	3	1.31034	2.26866	2.55867
06111	Los Padres	CA	31	2.73175	486	3.66613	768	3.62141	3.3627	0	1	419869	4	419869	3.99822	2.99941	3.28352	13.3426	3.65945	22.1827	1.61306	2.88702	2	1.10345	2.1909	3.22031
06111	Meiners Oaks-Ojai	CA	31	2.73175	486	3.66613	768	3.62141	3.3627	0	1	419869	4	419869	3.99822	2.99941	3.28352	13.3426	3.65945	22.1827	1.61306	2.88702	2	1.2069	2.26049	3.27123
06111	Fillmore-Piru	CA	31	2.73175	486	3.66613	768	3.62141	3.3627	0	1	419869	4	419869	3.99822	2.99941	3.28352	13.3426	3.65945	22.1827	1.61306	2.88702	2	1.2069	2.26049	3.27123
06111	Santa Paula	CA	31	2.73175	486	3.66613	768	3.62141	3.3627	0	1	419869	4	419869	3.99822	2.99941	3.28352	13.3426	3.65945	22.1827	1.61306	2.88702	2	1.2069	2.26049	3.27123
06111	Ventura	CA	31	2.73175	486	3.66613	768	3.62141	3.3627	0	1	419869	4	419869	3.99822	2.99941	3.28352	13.3426	3.65945	22.1827	1.61306	2.88702	2	1.31034	2.33007	3.32214
06111	Simi Valley	CA	31	2.73175	486	3.66613	768	3.62141	3.3627	0	1	419869	4	419869	3.99822	2.99941	3.28352	13.3426	3.65945	22.1827	1.61306	2.88702	2	1.2069	2.26049	3.27123
06111	Moorpark	CA	31	2.73175	486	3.66613	768	3.62141	3.3627	0	1	419869	4	419869	3.99822	2.99941	3.28352	13.3426	3.65945	22.1827	1.61306	2.88702	2	1.2069	2.26049	3.27123
06111	Las Posas	CA	31	2.73175	486	3.66613	768	3.62141	3.3627	0	1	419869	4	419869	3.99822	2.99941	3.28352	13.3426	3.65945	22.1827	1.61306	2.88702	2	1.2069	2.26049	3.27123
06111	Thousand Oaks	CA	31	2.73175	486	3.66613	768	3.62141	3.3627	0	1	419869	4	419869	3.99822	2.99941	3.28352	13.3426	3.65945	22.1827	1.61306	2.88702	2	1.31034	2.33007	3.32214
06111	Camarillo	CA	31	2.73175	486	3.66613	768	3.62141	3.3627	0	1	419869	4	419869	3.99822	2.99941	3.28352	13.3426	3.65945	22.1827	1.61306	2.88702	2	1.31034	2.33007	3.32214
06111	Oxnard	CA	31	2.73175	486	3.66613	768	3.62141	3.3627	0	1	419869	4	419869	3.99822	2.99941	3.28352	13.3426	3.65945	22.1827	1.61306	2.88702	2	1.2069	2.26049	3.27123
06111	Triunfo Pass-Coastal	CA	31	2.73175	486	3.66613	768	3.62141	3.3627	0	1	419869	4	419869	3.99822	2.99941	3.28352	13.3426	3.65945	22.1827	1.61306	2.88702	2	1.31034	2.33007	3.32214
06111	Anacapa Island	CA	31	2.73175	486	3.66613	768	3.62141	3.3627	0	1	419869	4	419869	3.99822	2.99941	3.28352	13.3426	3.65945	22.1827	1.61306	2.88702	2	1	2.12132	3.1694
06113	Knights Landing	CA	64	3.08584	386	3.56711	458	3.35225	3.35795	0	1	3243	2.8732	3243	2.87209	2.24843	2.88791	16.6472	3.66154	25.2285	1	2.36726	1	1	1.7717	2.6241
06113	Esparto	CA	64	3.08584	386	3.56711	458	3.35225	3.35795	0	1	3243	2.8732	3243	2.87209	2.24843	2.88791	16.6472	3.66154	25.2285	1	2.36726	1	1.41379	2.05003	2.82777
06113	East Yolo	CA	64	3.08584	386	3.56711	458	3.35225	3.35795	0	1	3243	2.8732	3243	2.87209	2.24843	2.88791	16.6472	3.66154	25.2285	1	2.36726	1	1	1.7717	2.6241
06113	Woodland	CA	64	3.08584	386	3.56711	458	3.35225	3.35795	0	1	3243	2.8732	3243	2.87209	2.24843	2.88791	16.6472	3.66154	25.2285	1	2.36726	1	1	1.7717	2.6241
06113	Davis	CA	64	3.08584	386	3.56711	458	3.35225	3.35795	0	1	3243	2.8732	3243	2.87209	2.24843	2.88791	16.6472	3.66154	25.2285	1	2.36726	1	1.10345	1.84128	2.67502
06113	Winters	CA	64	3.08584	386	3.56711	458	3.35225	3.35795	0	1	3243	2.8732	3243	2.87209	2.24843	2.88791	16.6472	3.66154	25.2285	1	2.36726	1	1.31034	1.98045	2.77685
06115	Yuba Foothills	CA	10	2.19817	187	3.25605	445	3.33725	2.94942	0	1	0	1	3243	2.87209	1.62403	2.34718	14.3297	3.86234	23.9091	1.23757	2.74019	1	1	2.02255	2.41199
06115	Marysville Rural	CA	10	2.19817	187	3.25605	445	3.33725	2.94942	0	1	0	1	3243	2.87209	1.62403	2.34718	14.3297	3.86234	23.9091	1.23757	2.74019	1	1.2069	2.16172	2.51382
06115	Linda Rural	CA	10	2.19817	187	3.25605	445	3.33725	2.94942	0	1	0	1	3243	2.87209	1.62403	2.34718	14.3297	3.86234	23.9091	1.23757	2.74019	1	1	2.02255	2.41199
06115	Wheatland	CA	10	2.19817	187	3.25605	445	3.33725	2.94942	0	1	0	1	3243	2.87209	1.62403	2.34718	14.3297	3.86234	23.9091	1.23757	2.74019	1	1	2.02255	2.41199
08001	Adams	CO	73	3.15064	211	3.30782	235	3.00479	3.17553	10	1.5556	10	1.5556	10	1.55527	1.55549	2.42966	9.88925	2.94958	23.0216	1.4306	2.1279	1	1	1.61069	2.17099
08003	Alamosa	CO	0	1	11	2.07059	209	2.94374	2.01462	0	1	0	1	10	1.55527	1.18509	1.62804	5.45804	2.03872	17.6311	2.60304	2.35043	1	1	1.76038	1.69396
08005	Arapahoe	CO	108	3.34416	212	3.30984	235	3.00479	3.24135	10	1.5556	10	1.5556	10	1.55527	1.55549	2.46412	9.68816	2.90825	22.5987	1.52258	2.17098	1	1	1.63967	2.21741
08007	Archuleta	CO	1	1.34635	16	2.22065	103	2.57528	2.0577	0	1	0	1	0	1	1	1.55369	5.87659	2.12475	17.3844	2.65669	2.46926	1	1	1.84031	1.69805
08009	Baca	CO	0	1	0	1	88	2.49333	1.50266	0	1	0	1	0	1	1	1.26314	12.1226	3.40866	24.7137	1.06257	2.20535	1	1	1.66279	1.35556
08011	Bent	CO	0	1	36	2.55572	173	2.8453	2.14478	0	1	0	1	10	1.55527	1.18509	1.69618	11.9325	3.36959	25.3524	1	2.11889	1	1	1.60463	1.62986
08013	Boulder	CO	48	2.94465	189	3.26061	234	3.00257	3.08956	0	1	10	1.5556	10	1.55527	1.37029	2.28771	6.71662	2.29743	18.5826	2.39608	2.39445	1	1	1.78999	2.19831
08015	Chaffee	CO	2	1.54895	135	3.11655	245	3.02649	2.57933	0	1	0	1	10	1.55527	1.18509	1.92366	2.75535	1.48316	13.9507	3.40352	2.55879	1	1	1.90053	2.01282
08017	Cheyenne	CO	1	1.34635	65	2.80506	196	2.9103	2.36717	0	1	0	1	10	1.55527	1.18509	1.8126	10.5484	3.08508	23.8953	1.24057	2.0815	1	1	1.57948	1.69664
08019	Clear Creek	CO	43	2.89087	220	3.32573	241	3.01792	3.09854	0	1	10	1.5556	10	1.55527	1.37029	2.29241	1.39642	1.20382	12.4445	3.73113	2.59985	1	1	1.92815	2.30285
08021	Conejos	CO	0	1	9	1.99204	158	2.79808	1.93915	0	1	0	1	0	1	1	1.49164	4.24436	1.78924	15.4081	3.08654	2.54951	1	1	1.89429	1.69215
08023	Costilla	CO	0	1	9	1.99204	211	2.9487	1.98985	0	1	0	1	10	1.55527	1.18509	1.61507	4.96953	1.9383	16.1314	2.92923	2.54249	1	1	1.88957	1.77901
08025	Crowley	CO	0	1	80	2.89329	206	2.93621	2.28901	0	1	0	1	10	1.55527	1.18509	1.77168	11.2899	3.23751	24.6493	1.07656	2.07165	1	1	1.57286	1.66186
08027	Custer	CO	0	1	56	2.7419	208	2.94124	2.23975	0	1	0	1	10	1.55527	1.18509	1.74589	4.81819	1.90719	15.7324	3.01599	2.58984	1	1	1.92142	1.89803
08029	Delta	CO	0	1	21	2.33174	193	2.90227	2.08857	0	1	0	1	10	1.55527	1.18509	1.66675	7.92967	2.54678	20.6452	1.94747	2.22493	1	1	1.67596	1.66052
08031	Denver	CO	86	3.23151	210	3.30578	234	3.00257	3.20132	10	1.5556	10	1.5556	10	1.55527	1.55549	2.44316	10.3217	3.03848	22.9811	1.4394	2.21101	1	1	1.6666	2.22178
08033	Dolores	CO	0	1	19	2.29067	45	2.14411	1.81955	0	1	0	1	0	1	1	1.42903	6.13424	2.17772	17.679	2.59261	2.4598	1	1	1.83395	1.60218
08035	Douglas	CO	84	3.21989	221	3.32767	234	3.00257	3.20478	0	1	10	1.5556	10	1.55527	1.37029	2.34802	8.2209	2.60664	20.1597	2.05306	2.36569	1	1	1.77064	2.22829
08037	Eagle	CO	9	2.15055	146	3.15006	247	3.03072	2.79453	0	1	10	1.5556	10	1.55527	1.37029	2.13326	3.73856	1.68527	15.6621	3.03129	2.41406	1	1	1.80318	2.09496
08039	Elbert	CO	44	2.9021	194	3.2718	235	3.00479	3.07975	0	1	10	1.5556	10	1.55527	1.37029	2.28257	8.73896	2.71313	21.3362	1.79717	2.23859	1	1	1.68515	2.11785
08041	El Paso	CO	47	2.93435	188	3.25834	237	3.0092	3.08756	0	1	10	1.5556	10	1.55527	1.37029	2.28666	8.44202	2.6521	20.5389	1.97058	2.33419	1	1	1.74945	2.16789
08043	Fremont	CO	2	1.54895	159	3.18657	246	3.02861	2.60361	0	1	0	1	10	1.55527	1.18509	1.93637	7.38752	2.43534	18.9012	2.32678	2.45282	1	1	1.82925	1.96996
08045	Garfield	CO	4	1.8042	26	2.41997	254	3.04527	2.4371	0	1	0	1	10	1.55527	1.18509	1.8492	5.96136	2.14218	18.5562	2.40181	2.26725	1	1	1.70443	1.81485
08047	Gilpin	CO	54	3.00237	220	3.32573	234	3.00257	3.13091	0	1	10	1.5556	10	1.55527	1.37029	2.30935	3.50195	1.63663	14.6752	3.24594	2.55529	1	1	1.89817	2.29331
08049	Grand	CO	20	2.52128	192	3.26736	241	3.01792	2.95449	0	1	10	1.5556	10	1.55527	1.37029	2.217	2.17207	1.36326	13.8482	3.42581	2.47575	1	1	1.84467	2.18659
08051	Gunnison	CO	5	1.8953	86	2.92408	249	3.03492	2.63396	0	1	0	1	10	1.55527	1.18509	1.95226	2.92879	1.51881	14.6789	3.24513	2.45437	1	1	1.8303	1.98235
08053	Hinsdale	CO	0	1	18	2.26857	184	2.8774	2.05894	0	1	0	1	0	1	1	1.55434	1.46389	1.21769	12.2295	3.77788	2.65143	1	1	1.96284	1.78818
08055	Huerfano	CO	0	1	39	2.58931	221	2.97281	2.19901	0	1	0	1	10	1.55527	1.18509	1.72456	8.1509	2.59226	19.3095	2.23797	2.51076	1	1	1.86822	1.8435
08057	Jackson	CO	1	1.34635	133	3.11017	235	3.00479	2.50168	0	1	10	1.5556	10	1.55527	1.37029	1.97996	2.43048	1.41638	14.0508	3.38175	2.48345	1	1	1.84986	2.01694
08059	Jefferson	CO	104	3.32547	223	3.33154	234	3.00257	3.24162	10	1.5556	10	1.5556	10	1.55527	1.55549	2.46426	7.56103	2.471	19.2592	2.24892	2.41692	1	1	1.80511	2.33856
08061	Kiowa	CO	1	1.34635	38	2.5784	197	2.91295	2.29177	0	1	0	1	10	1.55527	1.18509	1.77312	11.162	3.21121	24.6447	1.07757	2.05014	1	1	1.55839	1.65233
08063	Kit Carson	CO	1	1.34635	73	2.85435	222	2.97516	2.4056	0	1	0	1	10	1.55527	1.18509	1.83271	10.1835	3.01007	23.4376	1.34011	2.10237	1	1	1.59352	1.72163
08065	Lake	CO	4	1.8042	120	3.0662	245	3.02649	2.6483	0	1	10	1.5556	10	1.55527	1.37029	2.05671	0.404848	1	11.4808	3.94073	2.60477	1	1	1.93146	2.13281
08067	La Plata	CO	5	1.8953	14	2.16673	73	2.39602	2.16398	0	1	0	1	0	1	1	1.60933	6.54666	2.26249	18.1386	2.49265	2.44688	1	1	1.82526	1.72775
08069	Larimer	CO	38	2.83059	190	3.26287	237	3.0092	3.05416	0	1	10	1.5556	10	1.55527	1.37029	2.26918	5.30393	2.00704	17.1987	2.69708	2.40348	1	1	1.79606	2.1892
08071	Las Animas	CO	0	1	37	2.56721	220	2.97045	2.19078	0	1	0	1	10	1.55527	1.18509	1.72025	10.4689	3.06874	22.2377	1.60109	2.37431	1	1	1.77644	1.77319
08073	Lincoln	CO	0	1	174	3.22518	231	2.99585	2.4208	0	1	10	1.5556	10	1.55527	1.37029	1.93762	9.57568	2.88513	22.6172	1.51854	2.14787	1	1	1.62413	1.82079
08075	Logan	CO	0	1	50	2.69398	218	2.96569	2.23185	0	1	10	1.5556	10	1.55527	1.37029	1.8387	9.74995	2.92095	23.4556	1.3362	2.02323	1	1	1.54029	1.68707
08077	Mesa	CO	9	2.15055	21	2.33174	207	2.93873	2.48812	0	1	0	1	10	1.55527	1.18509	1.87591	8.28301	2.61941	21.3419	1.79593	2.15781	1	1	1.63081	1.78053
08079	Mineral	CO	1	1.34635	12	2.10508	169	2.83312	2.10558	0	1	0	1	0	1	1	1.57876	1.862	1.29953	12.6878	3.67821	2.63625	1	1	1.95264	1.79858
08081	Moffat	CO	0	1	14	2.16673	222	2.97516	2.05756	0	1	0	1	10	1.55527	1.18509	1.65052	6.58627	2.27063	20.1114	2.06356	2.08877	1	1	1.58437	1.58163
08083	Montezuma	CO	6	1.97233	13	2.137	42	2.10818	2.08302	0	1	0	1	0	1	1	1.56695	8.83246	2.73235	21.082	1.85245	2.30197	1	1	1.72778	1.62541
08085	Montrose	CO	2	1.54895	23	2.36922	178	2.86014	2.27178	0	1	0	1	0	1	1	1.66577	8.33893	2.6309	20.9818	1.87425	2.23421	1	1	1.6822	1.66437
08087	Morgan	CO	21	2.54452	178	3.23492	233	3.00034	2.94548	0	1	10	1.5556	10	1.55527	1.37029	2.21228	9.73177	2.91721	23.4635	1.33448	2.01859	1	1	1.53717	1.95813
08089	Otero	CO	0	1	36	2.55572	192	2.89956	2.16305	0	1	0	1	10	1.55527	1.18509	1.70574	11.7816	3.33858	25.0903	1	2.0925	1	1	1.58688	1.62387
08091	Ouray	CO	2	1.54895	17	2.24528	99	2.55466	2.12724	0	1	0	1	0	1	1	1.5901	4.62241	1.86695	15.8985	2.97988	2.52488	1	1	1.87773	1.75207
08093	Park	CO	46	2.92383	219	3.32377	249	3.03492	3.1147	0	1	10	1.5556	10	1.55527	1.37029	2.30087	2.73081	1.47812	13.9865	3.39573	2.54787	1	1	1.89319	2.28346
08095	Phillips	CO	0	1	2	1.47332	213	2.95361	1.81691	0	1	0	1	10	1.55527	1.18509	1.52454	10.0385	2.98026	23.6452	1.29495	2.03859	1	1	1.55062	1.46475
08097	Pitkin	CO	2	1.54895	125	3.08365	243	3.02222	2.56682	0	1	0	1	10	1.55527	1.18509	1.91711	2.29974	1.38951	13.914	3.41149	2.4859	1	1	1.8515	1.97215
08099	Prowers	CO	0	1	1	1.29863	126	2.68023	1.66609	0	1	0	1	10	1.55527	1.18509	1.44558	11.8794	3.35868	25.1907	1	2.1096	1	1	1.59839	1.44193
08101	Pueblo	CO	6	1.97233	122	3.07327	237	3.0092	2.70145	0	1	0	1	10	1.55527	1.18509	1.98759	10.9328	3.1641	23.5719	1.31089	2.20855	1	1	1.66494	1.88722
08103	Rio Blanco	CO	2	1.54895	20	2.31169	275	3.08664	2.32866	0	1	0	1	10	1.55527	1.18509	1.79243	6.53344	2.25977	19.5418	2.18744	2.18492	1	1	1.64905	1.73279
08105	Rio Grande	CO	0	1	11	2.07059	201	2.92341	2.00778	0	1	0	1	10	1.55527	1.18509	1.62446	3.81536	1.70105	15.0594	3.16238	2.53901	1	1	1.88722	1.78416
08107	Routt	CO	3	1.6927	94	2.96198	237	3.0092	2.56986	0	1	0	1	10	1.55527	1.18509	1.9187	3.89513	1.71745	16.1743	2.91989	2.34667	1	1	1.75785	1.90479
08109	Saguache	CO	0	1	53	2.7186	256	3.04936	2.2683	0	1	0	1	10	1.55527	1.18509	1.76084	3.75381	1.6884	15.1662	3.13915	2.50848	1	1	1.86669	1.86892
08111	San Juan	CO	0	1	10	2.0331	45	2.14411	1.73285	0	1	0	1	0	1	1	1.38364	0.848626	1.09122	11.2083	4	2.73279	1	1	2.01757	1.70333
08113	San Miguel	CO	0	1	15	2.19453	40	2.08278	1.76654	0	1	0	1	0	1	1	1.40128	6.65345	2.28444	18.4187	2.43172	2.41372	1	1	1.80295	1.55919
08115	Sedgwick	CO	0	1	2	1.47332	184	2.8774	1.79125	0	1	0	1	10	1.55527	1.18509	1.51111	10.0358	2.97971	23.8145	1.25814	2.0068	1	1	1.52924	1.43928
08117	Summit	CO	5	1.8953	186	3.25376	240	3.01575	2.73848	0	1	10	1.5556	10	1.55527	1.37029	2.10392	1.04151	1.13087	12.3708	3.74715	2.55142	1	1	1.89557	2.14109
08119	Teller	CO	17	2.44425	191	3.26512	238	3.0114	2.92561	0	1	10	1.5556	10	1.55527	1.37029	2.20188	4.09073	1.75766	15.0227	3.17037	2.59396	1	1	1.92419	2.23371
08121	Washington	CO	0	1	129	3.09711	228	2.98904	2.3754	0	1	10	1.5556	10	1.55527	1.37029	1.91385	9.70094	2.91088	23.17	1.39831	2.06749	1	1	1.57006	1.76384
08123	Weld	CO	41	2.86762	185	3.25145	236	3.007	3.06204	10	1.5556	10	1.5556	10	1.55527	1.55549	2.37025	9.23593	2.81529	22.457	1.5534	2.11812	1	1	1.60411	2.12271
08125	Yuma	CO	1	1.34635	5	1.77196	220	2.97045	2.03968	0	1	0	1	10	1.55527	1.18509	1.64115	10.3735	3.04913	23.9527	1.22807	2.04029	1	1	1.55176	1.55092
09001	Fairfield	CT	163	3.54828	880	3.92153	1544	3.98504	3.84591	0	1	55541	3.53131	55541	3.52981	2.68704	3.37296	10.4639	3.0677	22.6701	1.50703	2.29341	9	1.82759	2.2787	3.34999
09003	Hartford	CT	82	3.20799	812	3.88692	1425	3.94328	3.70566	0	1	55441	3.5309	55541	3.52981	2.6869	3.29947	9.82566	2.93651	22.3961	1.56663	2.2325	11	2.03448	2.3769	3.36807
09005	Litchfield	CT	119	3.3922	860	3.91164	1535	3.982	3.78902	0	1	55541	3.53131	55541	3.52981	2.68704	3.34318	8.74605	2.71459	21.1627	1.8349	2.27193	10	1.93103	2.33384	3.36855
09007	Middlesex	CT	68	3.11568	688	3.81562	1389	3.92995	3.64611	0	1	55441	3.5309	55541	3.52981	2.6869	3.26829	10.0858	2.98998	22.3455	1.57765	2.28736	8	1.72414	2.20504	3.21951
09009	New Haven	CT	112	3.36216	847	3.90508	1489	3.96615	3.77137	0	1	55541	3.53131	55541	3.52981	2.68704	3.33394	10.2961	3.03322	22.5553	1.53202	2.28533	9	1.82759	2.27326	3.31746
09011	New London	CT	41	2.86762	540	3.71144	1285	3.88943	3.5139	0	1	0	1	55541	3.52981	1.84327	2.75745	10.0859	2.99001	22.038	1.64452	2.34428	8	1.72414	2.24333	2.87374
09013	Tolland	CT	65	3.09347	527	3.70096	1265	3.88126	3.58364	0	1	0	1	55541	3.52981	1.84327	2.79396	9.12466	2.79242	21.4014	1.78299	2.29398	9	1.82759	2.27908	2.92661
09015	Windham	CT	53	2.9932	525	3.69932	1209	3.85769	3.54141	0	1	0	1	55541	3.52981	1.84327	2.77185	9.34758	2.83824	21.5728	1.74571	2.30125	8	1.72414	2.21439	2.8631
10001	Kent	DE	18	2.47127	496	3.67489	1362	3.91973	3.37838	0	1	0	1	55541	3.52981	1.84327	2.68651	13.2725	3.64504	25.0013	1	2.35322	6	1.51724	2.11017	2.7244
10003	New Castle	DE	83	3.21397	604	3.75961	1461	3.95627	3.66919	0	1	0	1	55541	3.52981	1.84327	2.83874	12.7478	3.53718	24.7673	1.05089	2.30476	12	2.13793	2.49508	3.11743
10005	Sussex	DE	21	2.54452	309	3.47153	1286	3.88984	3.32452	0	1	0	1	55541	3.52981	1.84327	2.65831	13.7057	3.73409	25.2283	1	2.42897	7	1.62069	2.23072	2.79197
11001	District of Columbia	DC	116	3.37955	299	3.4574	802	3.64397	3.51808	0	1	0	1	0	1	1	2.31819	13.85	3.76375	25.7929	1	2.45421	10	1.93103	2.45644	2.70827
12001	Alachua	FL	22	2.56673	154	3.17289	403	3.28563	3.02811	0	1	0	1	272338	3.89797	1.96599	2.56738	20.6932	2.82986	27.4809	1	1.65973	14	2.34483	2.20037	2.70324
12003	Baker	FL	7	2.03905	79	2.88794	370	3.24115	2.7396	0	1	0	1	272338	3.89797	1.96599	2.41635	20.1881	2.93369	27.5102	1	1.74806	15	2.44828	2.32937	2.68711
12005	Bay	FL	6	1.97233	37	2.56721	90	2.50503	2.3614	0	1	0	1	0	1	1	1.71268	19.8501	3.00316	27.6417	1	1.80715	17	2.65517	2.50829	2.30315
12007	Bradford	FL	16	2.41569	111	3.0329	375	3.24814	2.91752	0	1	0	1	272338	3.89797	1.96599	2.50949	20.4867	2.87232	27.3825	1	1.69584	14	2.34483	2.22466	2.67865
12009	Brevard	FL	32	2.74712	243	3.36838	661	3.54329	3.24135	0	1	0	1	281708	3.90581	1.9686	2.68038	22.2428	2.51132	27.4552	1	1.38873	6	1.51724	1.46142	2.24522
12011	Broward	FL	71	3.13695	294	3.45016	511	3.40927	3.35498	9370	3.119	9370	3.119	281708	3.90581	3.38127	3.47939	24.3103	2.08633	28.3975	1	1.02718	5	1.41379	1.14864	2.60099
12013	Calhoun	FL	6	1.97233	40	2.59994	85	2.47527	2.3624	0	1	0	1	0	1	1	1.71321	19.5135	3.07235	27.4237	1	1.86601	17	2.65517	2.54788	2.3325
12015	Charlotte	FL	57	3.02891	354	3.52993	603	3.49547	3.37448	0	1	272338	3.8997	281708	3.90581	2.93517	3.25606	23.052	2.34499	27.8424	1	1.24723	5	1.41379	1.29665	2.54589
12017	Citrus	FL	9	2.15055	258	3.39409	433	3.32302	2.97506	0	1	272338	3.8997	272338	3.89797	2.93256	3.0456	21.4563	2.67301	27.597	1	1.52628	12	2.13793	1.97144	2.88564
12019	Clay	FL	41	2.86762	134	3.11337	383	3.25913	3.10043	0	1	0	1	272338	3.89797	1.96599	2.60525	20.6839	2.83177	27.62	1	1.66135	11	2.03448	1.99271	2.57899
12021	Collier	FL	42	2.87938	333	3.50365	565	3.46157	3.3039	0	1	9370	3.119	281708	3.90581	2.67493	3.08289	23.6993	2.21193	28.203	1	1.13404	5	1.41379	1.22051	2.36346
12023	Columbia	FL	2	1.54895	85	2.9191	368	3.23832	2.58417	0	1	0	1	272338	3.89797	1.96599	2.33499	20.2677	2.91733	27.5781	1	1.73414	16	2.55172	2.38959	2.67164
12027	DeSoto	FL	9	2.15055	356	3.53235	608	3.49977	3.08109	0	1	272338	3.8997	281708	3.90581	2.93517	3.10247	22.6047	2.43694	27.6109	1	1.32546	6	1.51724	1.41886	2.52293
12029	Dixie	FL	0	1	86	2.92408	399	3.28044	2.41524	0	1	0	1	272338	3.89797	1.96599	2.24656	20.3068	2.90929	27.4227	1	1.72729	14	2.34483	2.24582	2.50174
12031	Duval	FL	42	2.87938	96	2.97095	326	3.17522	3.02821	0	1	0	1	272338	3.89797	1.96599	2.56744	20.7237	2.8236	27.9886	1	1.65439	13	2.24138	2.1272	2.64974
12033	Escambia	FL	19	2.4969	45	2.64952	116	2.63718	2.61016	0	1	0	1	0	1	1	1.8429	19.4957	3.076	27.6812	1	1.86912	18	2.75862	2.61956	2.47985
12035	Flagler	FL	27	2.66502	194	3.2718	393	3.27255	3.09008	0	1	0	1	272338	3.89797	1.96599	2.59983	21.2457	2.71629	27.6249	1	1.5631	10	1.93103	1.85704	2.47576
12037	Franklin	FL	1	1.34635	26	2.41997	149	2.76754	2.1895	0	1	0	1	0	1	1	1.62269	20.0478	2.96253	27.5994	1	1.77259	16	2.55172	2.41546	2.16938
12039	Gadsden	FL	10	2.19817	37	2.56721	134	2.71229	2.50718	0	1	0	1	0	1	1	1.789	19.4342	3.08865	27.3438	1	1.87988	17	2.65517	2.55721	2.39479
12041	Gilchrist	FL	0	1	91	2.94815	374	3.24675	2.41201	0	1	0	1	272338	3.89797	1.96599	2.24486	20.3732	2.89563	27.437	1	1.71568	12	2.13793	2.09884	2.39295
12043	Glades	FL	11	2.24165	336	3.50751	607	3.49891	3.1031	0	1	9370	3.119	281708	3.90581	2.67493	2.97777	22.9753	2.36076	27.7623	1	1.26065	6	1.51724	1.37526	2.39978
12045	Gulf	FL	6	1.97233	32	2.50642	89	2.49921	2.33898	0	1	0	1	0	1	1	1.70095	19.9228	2.98822	27.4899	1	1.79445	17	2.65517	2.49974	2.28831
12047	Hamilton	FL	5	1.8953	78	2.88252	251	3.03909	2.62137	0	1	0	1	0	1	1	1.84878	19.9855	2.97532	27.6316	1	1.78347	15	2.44828	2.35319	2.28925
12049	Hardee	FL	17	2.44425	319	3.48521	627	3.51579	3.16947	0	1	272338	3.8997	281708	3.90581	2.93517	3.14874	22.5429	2.44964	27.7092	1	1.33626	6	1.51724	1.42612	2.5621
12051	Hendry	FL	42	2.87938	349	3.52381	591	3.485	3.31857	0	1	9370	3.119	281708	3.90581	2.67493	3.09057	23.2145	2.31158	27.9006	1	1.21881	6	1.51724	1.34712	2.46172
12053	Hernando	FL	35	2.7906	267	3.4088	492	3.38954	3.21784	0	1	272338	3.8997	272338	3.89797	2.93256	3.1727	21.8027	2.60179	27.641	1	1.4657	12	2.13793	1.93069	2.94882
12055	Highlands	FL	3	1.6927	462	3.64436	621	3.51078	2.96839	0	1	272338	3.8997	281708	3.90581	2.93517	3.04348	22.6633	2.42489	27.6922	1	1.31521	6	1.51724	1.41196	2.47471
12057	Hillsborough	FL	115	3.37526	314	3.47842	570	3.46616	3.46386	272338	3.8997	272338	3.8997	272338	3.89797	3.89912	3.80748	22.5336	2.45156	28.0019	1	1.33789	8	1.72414	1.56639	3.14673
12059	Holmes	FL	7	2.03905	26	2.41997	99	2.55466	2.35101	0	1	0	1	0	1	1	1.70724	18.9153	3.19532	27.3435	1	1.97063	17	2.65517	2.61825	2.37963
12061	Indian River	FL	14	2.35315	198	3.28055	627	3.51579	3.06992	0	1	0	1	281708	3.90581	1.9686	2.59064	22.6809	2.42127	27.621	1	1.31212	6	1.51724	1.40989	2.14185
12063	Jackson	FL	5	1.8953	40	2.59994	98	2.54937	2.36142	0	1	0	1	0	1	1	1.71269	19.4962	3.07592	27.6912	1	1.86905	19	2.86207	2.68909	2.43545
12065	Jefferson	FL	13	2.31867	28	2.45076	164	2.81748	2.54396	0	1	0	1	0	1	1	1.80825	19.6505	3.0442	27.401	1	1.84206	19	2.86207	2.67094	2.49209
12067	Lafayette	FL	3	1.6927	83	2.90896	344	3.20321	2.61732	0	1	0	1	272338	3.89797	1.96599	2.35234	20.2163	2.92789	27.5217	1	1.74312	13	2.24138	2.18688	2.53602
12069	Lake	FL	58	3.03745	341	3.51385	499	3.39689	3.33877	0	1	272338	3.8997	272338	3.89797	2.93256	3.236	21.8642	2.58915	27.8552	1	1.45494	10	1.93103	1.78429	2.88802
12071	Lee	FL	33	2.76204	329	3.49846	591	3.485	3.27054	0	1	0	1	281708	3.90581	1.9686	2.69566	23.4174	2.26988	28.0189	1	1.18334	5	1.41379	1.25367	2.10439
12073	Leon	FL	13	2.31867	36	2.55572	152	2.77792	2.56597	0	1	0	1	0	1	1	1.81977	19.6711	3.03995	27.5598	1	1.83845	18	2.75862	2.59893	2.44783
12075	Levy	FL	12	2.28164	194	3.2718	412	3.29713	2.96931	0	1	272338	3.8997	272338	3.89797	2.93256	3.04259	20.7243	2.82347	27.4547	1	1.65429	14	2.34483	2.19672	3.04827
12077	Liberty	FL	1	1.34635	33	2.51929	115	2.63267	2.17753	0	1	0	1	0	1	1	1.61643	19.6035	3.05386	27.3145	1	1.85028	18	2.75862	2.60689	2.30486
12079	Madison	FL	5	1.8953	37	2.56721	219	2.96807	2.49134	0	1	0	1	0	1	1	1.7807	19.8992	2.99308	27.5241	1	1.79858	15	2.44828	2.36335	2.24687
12081	Manatee	FL	81	3.20193	254	3.38738	627	3.51579	3.39158	0	1	272338	3.8997	281708	3.90581	2.93517	3.26502	22.5905	2.43984	27.7677	1	1.32793	6	1.51724	1.42052	2.64307
12083	Marion	FL	25	2.62799	278	3.42613	414	3.29966	3.13869	0	1	272338	3.8997	272338	3.89797	2.93256	3.13126	21.2209	2.72138	27.6026	1	1.56744	13	2.24138	2.06871	3.01949
12085	Martin	FL	11	2.24165	236	3.35584	607	3.49891	3.05205	0	1	9370	3.119	281708	3.90581	2.67493	2.95105	23.1758	2.31954	27.7796	1	1.22558	5	1.41379	1.28209	2.31205
12086	Miami-Dade	FL	169	3.56624	279	3.42768	434	3.32422	3.46329	9370	3.119	9370	3.119	9370	3.11774	3.11858	3.39857	24.41	2.06585	28.331	1	1.00976	6	1.51724	1.2065	2.5842
12087	Monroe	FL	8	2.0979	280	3.42921	452	3.34538	2.97669	0	1	9370	3.119	281708	3.90581	2.67493	2.91159	24.4658	2.05438	28.4537	1	1	4	1.31034	1.06077	2.12124
12089	Nassau	FL	32	2.74712	80	2.89329	264	3.06538	2.92057	0	1	0	1	272338	3.89797	1.96599	2.51109	20.2191	2.92731	27.8168	1	1.74262	13	2.24138	2.18655	2.65193
12091	Okaloosa	FL	13	2.31867	41	2.61033	97	2.54403	2.50563	0	1	0	1	0	1	1	1.78818	19.357	3.10452	27.6323	1	1.89338	17	2.65517	2.56629	2.40084
12093	Okeechobee	FL	22	2.56673	393	3.57483	621	3.51078	3.23918	0	1	0	1	281708	3.90581	1.9686	2.67925	22.7848	2.39992	27.7171	1	1.29396	6	1.51724	1.39767	2.19775
12095	Orange	FL	93	3.27018	311	3.4743	565	3.46157	3.42556	0	1	272338	3.8997	272338	3.89797	2.93256	3.28144	22.34	2.49135	27.9932	1	1.37174	10	1.93103	1.72832	2.88031
12097	Osceola	FL	92	3.26483	397	3.57919	661	3.54329	3.48657	0	1	272338	3.8997	281708	3.90581	2.93517	3.31474	22.4061	2.47777	27.7204	1	1.36019	7	1.62069	1.5118	2.74625
12099	Palm Beach	FL	139	3.46922	310	3.47292	588	3.48235	3.49909	0	1	9370	3.119	281708	3.90581	2.67493	3.18506	23.4156	2.27026	27.7782	1	1.18365	6	1.51724	1.32347	2.51356
12101	Pasco	FL	20	2.52128	303	3.46311	495	3.3927	3.14653	272338	3.8997	272338	3.8997	272338	3.89797	3.89912	3.64136	22.1444	2.53156	27.8289	1	1.40595	8	1.72414	1.61217	3.05867
12103	Pinellas	FL	42	2.87938	196	3.2762	492	3.38954	3.20309	272338	3.8997	272338	3.8997	272338	3.89797	3.89912	3.67096	22.8626	2.38391	28.2655	1	1.28034	8	1.72414	1.52768	3.01852
12105	Polk	FL	69	3.12287	423	3.60645	662	3.54407	3.44823	0	1	272338	3.8997	281708	3.90581	2.93517	3.29467	22.6067	2.43652	27.9163	1	1.3251	8	1.72414	1.55778	2.76521
12107	Putnam	FL	15	2.3854	171	3.21773	409	3.29333	2.98475	0	1	0	1	272338	3.89797	1.96599	2.54469	21.1075	2.7447	27.7504	1	1.58728	11	2.03448	1.94289	2.49823
12109	St. Johns	FL	14	2.35315	169	3.21269	380	3.25503	2.95931	0	1	0	1	272338	3.89797	1.96599	2.53137	20.9421	2.77869	27.6891	1	1.61619	11	2.03448	1.96234	2.50271
12111	St. Lucie	FL	20	2.52128	247	3.37539	608	3.49977	3.15304	0	1	0	1	281708	3.90581	1.9686	2.63415	22.9219	2.37173	27.7017	1	1.26998	6	1.51724	1.38154	2.15294
12113	Santa Rosa	FL	22	2.56673	45	2.64952	108	2.59997	2.62114	0	1	0	1	0	1	1	1.84865	19.4679	3.08172	27.695	1	1.87399	17	2.65517	2.55325	2.43554
12115	Sarasota	FL	39	2.84325	213	3.31186	617	3.50742	3.24261	0	1	272338	3.8997	281708	3.90581	2.93517	3.18703	22.8393	2.38871	27.8562	1	1.28443	6	1.51724	1.39126	2.5646
12117	Seminole	FL	80	3.1958	237	3.35766	478	3.3745	3.33196	0	1	272338	3.8997	272338	3.89797	2.93256	3.23244	22.0988	2.54093	27.9576	1	1.41392	10	1.93103	1.7567	2.86522
12119	Sumter	FL	21	2.54452	327	3.49584	510	3.40825	3.17061	0	1	272338	3.8997	272338	3.89797	2.93256	3.14797	21.614	2.64058	27.5817	1	1.49869	11	2.03448	1.8833	2.89605
12121	Suwannee	FL	2	1.54895	89	2.93868	342	3.20017	2.57792	0	1	0	1	272338	3.89797	1.96599	2.33171	20.2822	2.91434	27.6798	1	1.73159	14	2.34483	2.24871	2.56617
12123	Taylor	FL	2	1.54895	33	2.51929	348	3.20923	2.4398	0	1	0	1	272338	3.89797	1.96599	2.25941	19.9976	2.97284	27.4296	1	1.78136	13	2.24138	2.21261	2.48684
12125	Union	FL	1	1.34635	77	2.87703	360	3.22688	2.49796	0	1	0	1	272338	3.89797	1.96599	2.28986	20.474	2.87491	27.4705	1	1.69805	12	2.13793	2.08698	2.4172
12127	Volusia	FL	49	2.95475	238	3.35946	484	3.381	3.25361	0	1	0	1	272338	3.89797	1.96599	2.68543	21.6878	2.6254	27.6998	1	1.48579	11	2.03448	1.87462	2.55126
12129	Wakulla	FL	11	2.24165	29	2.46536	158	2.79808	2.51641	0	1	0	1	0	1	1	1.79383	19.8101	3.01139	27.4643	1	1.81415	19	2.86207	2.65217	2.4678
12131	Walton	FL	10	2.19817	41	2.61033	93	2.5221	2.45768	0	1	0	1	0	1	1	1.76308	19.277	3.12096	27.5275	1	1.90737	19	2.86207	2.71487	2.49119
12133	Washington	FL	7	2.03905	37	2.56721	94	2.52767	2.39148	0	1	0	1	0	1	1	1.72843	19.2644	3.12355	27.4229	1	1.90957	19	2.86207	2.71635	2.46691
13001	Appling	GA	1	1.34635	55	2.73427	192	2.89956	2.33973	0	1	0	1	0	1	1	1.70134	19.07	3.16351	27.7169	1	1.94357	16	2.55172	2.53046	2.31107
13003	Atkinson	GA	2	1.54895	58	2.75675	167	2.82692	2.39104	0	1	0	1	0	1	1	1.7282	19.2724	3.1219	27.6588	1	1.90817	17	2.65517	2.57624	2.36422
13005	Bacon	GA	1	1.34635	23	2.36922	173	2.8453	2.19859	0	1	0	1	0	1	1	1.62745	19.1859	3.1397	27.7279	1	1.92331	15	2.44828	2.44725	2.19613
13007	Baker	GA	5	1.8953	46	2.65879	184	2.8774	2.49164	0	1	0	1	13310	3.19901	1.733	2.16458	19.1739	3.14217	27.7526	1	1.92541	17	2.65517	2.58784	2.69201
13009	Baldwin	GA	0	1	97	2.97537	295	3.12319	2.37958	0	1	13310	3.20032	13310	3.19901	2.46644	2.48987	17.7127	3.44252	27.3848	1	2.18093	16	2.55172	2.69013	3.00487
13011	Banks	GA	8	2.0979	178	3.23492	375	3.24814	2.87855	0	1	13310	3.20032	13310	3.19901	2.46644	2.75108	15.8162	3.83236	25.8663	1	2.51258	16	2.55172	2.91321	3.35923
13013	Barrow	GA	31	2.73175	165	3.20243	325	3.17362	3.05589	0	1	13310	3.20032	13310	3.19901	2.46644	2.84391	16.3207	3.72866	26.2651	1	2.42435	12	2.13793	2.57553	3.18008
13015	Bartow	GA	41	2.86762	168	3.21015	354	3.21813	3.11921	0	1	13310	3.20032	13310	3.19901	2.46644	2.87706	15.6563	3.86523	25.7514	1	2.54053	16	2.55172	2.93201	3.46517
13017	Ben Hill	GA	2	1.54895	22	2.35089	254	3.04527	2.32793	0	1	0	1	13310	3.19901	1.733	2.07888	18.8165	3.21563	27.6452	1	1.98791	16	2.55172	2.56029	2.60915
13019	Berrien	GA	4	1.8042	31	2.49317	171	2.83925	2.39239	0	1	0	1	13310	3.19901	1.733	2.11262	19.2137	3.13398	27.499	1	1.91844	16	2.55172	2.51357	2.59965
13021	Bibb	GA	7	2.03905	96	2.97095	272	3.08093	2.71361	0	1	13310	3.20032	13310	3.19901	2.46644	2.66473	17.8913	3.40581	27.395	1	2.1497	20	2.96552	2.94746	3.32111
13023	Bleckley	GA	3	1.6927	31	2.49317	283	3.10157	2.44315	0	1	0	1	13310	3.19901	1.733	2.1392	18.1514	3.35234	27.5887	1	2.10421	16	2.55172	2.63852	2.71053
13025	Brantley	GA	3	1.6927	60	2.77112	179	2.86305	2.45643	0	1	0	1	0	1	1	1.76243	19.3525	3.10544	27.6719	1	1.89417	16	2.55172	2.49724	2.33146
13027	Brooks	GA	5	1.8953	28	2.45076	150	2.77102	2.38581	0	1	0	1	0	1	1	1.72546	19.4867	3.07787	27.4775	1	1.87071	16	2.55172	2.48146	2.29287
13029	Bryan	GA	10	2.19817	35	2.54391	174	2.8483	2.54513	0	1	0	1	0	1	1	1.80886	19.1738	3.14219	27.9782	1	1.92543	19	2.86207	2.72702	2.53357
13031	Bulloch	GA	7	2.03905	50	2.69398	240	3.01575	2.59844	0	1	0	1	13310	3.19901	1.733	2.22049	18.8693	3.20477	27.9892	1	1.97867	20	2.96552	2.83241	2.91188
13033	Burke	GA	3	1.6927	79	2.88794	354	3.21813	2.61527	0	1	0	1	13310	3.19901	1.733	2.2293	17.9025	3.4035	27.4225	1	2.14773	20	2.96552	2.94613	3.00154
13035	Butts	GA	8	2.0979	151	3.16447	287	3.10888	2.80797	0	1	13310	3.20032	13310	3.19901	2.46644	2.71412	16.8799	3.61371	26.5725	1	2.32656	11	2.03448	2.44016	2.98606
13037	Calhoun	GA	5	1.8953	38	2.5784	168	2.83003	2.44864	0	1	0	1	13310	3.19901	1.733	2.14207	18.8459	3.20959	27.2996	1	1.98276	14	2.34483	2.41766	2.55102
13039	Camden	GA	5	1.8953	62	2.78502	243	3.02222	2.58288	0	1	0	1	0	1	1	1.82862	19.5767	3.05937	27.6489	1	1.85497	16	2.55172	2.47087	2.36061
13043	Candler	GA	2	1.54895	35	2.54391	214	2.95605	2.36287	0	1	0	1	13310	3.19901	1.733	2.09717	18.8455	3.20966	27.8903	1	1.98283	17	2.65517	2.62646	2.67095
13045	Carroll	GA	32	2.74712	160	3.18926	277	3.09041	3.02862	0	1	13310	3.20032	13310	3.19901	2.46644	2.82964	15.6655	3.86334	25.4061	1	2.53893	13	2.24138	2.72218	3.27694
13047	Catoosa	GA	14	2.35315	97	2.97537	342	3.20017	2.86096	0	1	0	1	13310	3.19901	1.733	2.35792	15.4189	3.91402	25.8822	1	2.58205	15	2.44828	2.89035	3.05483
13049	Charlton	GA	32	2.74712	84	2.91406	255	3.04732	2.92148	0	1	0	1	0	1	1	2.00588	19.8396	3.00532	27.756	1	1.80899	16	2.55172	2.43994	2.46767
13051	Chatham	GA	9	2.15055	35	2.54391	160	2.80463	2.51439	0	1	0	1	0	1	1	1.79277	19.2399	3.12859	27.9243	1	1.91386	19	2.86207	2.71923	2.5161
13053	Chattahoochee	GA	6	1.97233	72	2.84849	251	3.03909	2.63585	0	1	13310	3.20032	13310	3.19901	2.46644	2.62402	18.0167	3.38003	27.3606	1	2.12776	15	2.44828	2.58478	3.02595
13055	Chattooga	GA	6	1.97233	166	3.20502	342	3.20017	2.81008	0	1	13310	3.20032	13310	3.19901	2.46644	2.71523	15.2131	3.95633	25.531	1	2.61804	18	2.75862	3.12331	3.48674
13057	Cherokee	GA	48	2.94465	169	3.21269	328	3.17841	3.13262	0	1	13310	3.20032	13310	3.19901	2.46644	2.88408	15.5129	3.89471	25.5034	1	2.56562	16	2.55172	2.94889	3.48266
13059	Clarke	GA	5	1.8953	170	3.21522	323	3.17041	2.77756	0	1	13310	3.20032	13310	3.19901	2.46644	2.69821	16.4957	3.69268	26.466	1	2.39375	13	2.24138	2.62452	3.10932
13061	Clay	GA	0	1	38	2.5784	210	2.94622	2.18639	0	1	0	1	13310	3.19901	1.733	2.00479	18.6016	3.2598	27.2228	1	2.02549	14	2.34483	2.4464	2.4716
13063	Clayton	GA	52	2.98386	159	3.18657	293	3.11965	3.11725	13310	3.20032	13310	3.20032	13310	3.19901	3.19988	3.25998	16.3693	3.71867	26.329	1	2.41586	11	2.03448	2.50023	3.42942
13065	Clinch	GA	0	1	73	2.85435	261	3.05943	2.31738	0	1	0	1	0	1	1	1.68964	19.5354	3.06785	27.6072	1	1.86219	16	2.55172	2.47572	2.26246
13067	Cobb	GA	75	3.16396	168	3.21015	324	3.17202	3.20343	13310	3.20032	13310	3.20032	13310	3.19901	3.19988	3.3051	15.8608	3.8232	25.8547	1	2.50478	13	2.24138	2.69921	3.60803
13069	Coffee	GA	3	1.6927	28	2.45076	229	2.99132	2.39177	0	1	0	1	13310	3.19901	1.733	2.1123	19.1381	3.14953	27.7348	1	1.93167	17	2.65517	2.59205	2.65684
13071	Colquitt	GA	3	1.6927	35	2.54391	192	2.89956	2.39224	0	1	0	1	13310	3.19901	1.733	2.11255	19.5445	3.06599	27.7571	1	1.8606	16	2.55172	2.47466	2.57113
13073	Columbia	GA	6	1.97233	50	2.69398	374	3.24675	2.65373	0	1	0	1	13310	3.19901	1.733	2.24944	17.2711	3.53329	27.1214	1	2.25815	16	2.55172	2.74207	2.86696
13075	Cook	GA	4	1.8042	30	2.47949	161	2.80787	2.37722	0	1	0	1	0	1	1	1.72096	19.4092	3.09378	27.6037	1	1.88425	16	2.55172	2.49056	2.29624
13077	Coweta	GA	38	2.83059	161	3.19192	278	3.09229	3.05825	13310	3.20032	13310	3.20032	13310	3.19901	3.19988	3.22909	16.1887	3.75578	25.9058	1	2.44743	9	1.82759	2.3823	3.32053
13079	Crawford	GA	6	1.97233	127	3.09043	248	3.03283	2.71518	0	1	13310	3.20032	13310	3.19901	2.46644	2.66555	17.697	3.44575	27.1642	1	2.18367	17	2.65517	2.76156	3.18569
13081	Crisp	GA	0	1	29	2.46536	256	3.04936	2.18306	0	1	0	1	13310	3.19901	1.733	2.00304	18.7737	3.22442	27.8486	1	1.99539	14	2.34483	2.42615	2.45551
13083	Dade	GA	1	1.34635	91	2.94815	311	3.1507	2.49626	0	1	0	1	13310	3.19901	1.733	2.167	14.5598	3.90965	24.8773	1.02699	2.60129	19	2.86207	3.18163	3.12826
13085	Dawson	GA	25	2.62799	174	3.22518	330	3.18157	3.0313	0	1	13310	3.20032	13310	3.19901	2.46644	2.83104	14.6611	3.93048	24.454	1.11903	2.69731	16	2.55172	3.03747	3.50866
13087	Decatur	GA	0	1	38	2.5784	137	2.72382	2.11153	0	1	0	1	0	1	1	1.58187	19.5619	3.0624	27.761	1	1.85755	20	2.96552	2.75094	2.38499
13089	DeKalb	GA	66	3.10099	154	3.17289	329	3.17999	3.17238	13310	3.20032	13310	3.20032	13310	3.19901	3.19988	3.28884	16.1782	3.75795	26.2316	1	2.44927	12	2.13793	2.59229	3.5179
13091	Dodge	GA	2	1.54895	22	2.35089	291	3.11608	2.35176	0	1	0	1	13310	3.19901	1.733	2.09136	18.4603	3.28884	27.6443	1	2.05019	17	2.65517	2.67177	2.69985
13093	Dooly	GA	2	1.54895	28	2.45076	266	3.06931	2.36963	0	1	0	1	13310	3.19901	1.733	2.10071	18.4196	3.29722	27.6235	1	2.05732	14	2.34483	2.46781	2.55746
13095	Dougherty	GA	5	1.8953	37	2.56721	231	2.99585	2.50069	0	1	0	1	13310	3.19901	1.733	2.16932	19.0845	3.16053	27.8256	1	1.94103	17	2.65517	2.59835	2.70317
13097	Douglas	GA	55	3.01137	158	3.18387	296	3.12496	3.12738	13310	3.20032	13310	3.20032	13310	3.19901	3.19988	3.26529	16.0329	3.78781	25.9097	1	2.47468	11	2.03448	2.53979	3.46225
13099	Early	GA	5	1.8953	40	2.59994	156	2.79144	2.4429	0	1	0	1	13310	3.19901	1.733	2.13907	19.1535	3.14635	27.5775	1	1.92897	18	2.75862	2.65981	2.72601
13101	Echols	GA	2	1.54895	73	2.85435	217	2.9633	2.4698	0	1	0	1	0	1	1	1.76943	19.7759	3.01841	27.59	1	1.82013	15	2.44828	2.37785	2.24923
13103	Effingham	GA	7	2.03905	46	2.65879	167	2.82692	2.52304	0	1	0	1	0	1	1	1.7973	18.9428	3.18967	27.9876	1	1.96582	20	2.96552	2.82377	2.5959
13105	Elbert	GA	0	1	131	3.10369	425	3.31331	2.48677	0	1	0	1	13310	3.19901	1.733	2.16203	15.9564	3.80355	26.2481	1	2.48806	12	2.13793	2.61838	2.7125
13107	Emanuel	GA	1	1.34635	42	2.62046	314	3.15569	2.38764	0	1	0	1	13310	3.19901	1.733	2.11014	18.4787	3.28507	27.6695	1	2.04698	18	2.75862	2.7392	2.76293
13109	Evans	GA	1	1.34635	28	2.45076	167	2.82692	2.21985	0	1	0	1	0	1	1	1.63858	18.9838	3.18123	27.8874	1	1.95864	19	2.86207	2.74936	2.42532
13111	Fannin	GA	5	1.8953	188	3.25834	368	3.23832	2.81494	0	1	13310	3.20032	13310	3.19901	2.46644	2.71777	13.5579	3.7037	23.1554	1.4015	2.74469	19	2.86207	3.27809	3.60185
13113	Fayette	GA	40	2.85558	159	3.18657	278	3.09229	3.06486	13310	3.20032	13310	3.20032	13310	3.19901	3.19988	3.23255	16.216	3.75018	26.0142	1	2.44266	11	2.03448	2.51826	3.42254
13115	Floyd	GA	10	2.19817	174	3.22518	342	3.20017	2.89288	0	1	13310	3.20032	13310	3.19901	2.46644	2.75858	15.6338	3.86985	25.911	1	2.54447	15	2.44828	2.86507	3.3295
13117	Forsyth	GA	46	2.92383	171	3.21773	328	3.17841	3.1273	0	1	13310	3.20032	13310	3.19901	2.46644	2.8813	15.4501	3.90761	25.4559	1	2.57659	12	2.13793	2.67793	3.28236
13119	Franklin	GA	5	1.8953	145	3.14712	391	3.26989	2.78813	0	1	13310	3.20032	13310	3.19901	2.46644	2.70374	16.0667	3.78086	26.1529	1	2.46876	11	2.03448	2.53582	3.04845
13121	Fulton	GA	112	3.36216	171	3.21773	327	3.17682	3.27431	13310	3.20032	13310	3.20032	13310	3.19901	3.19988	3.3422	16.0528	3.78373	26.0102	1	2.47121	13	2.24138	2.67663	3.61866
13123	Gilmer	GA	6	1.97233	168	3.21015	359	3.22543	2.8203	0	1	13310	3.20032	13310	3.19901	2.46644	2.72058	14.1574	3.82693	23.8819	1.24347	2.71508	18	2.75862	3.18859	3.53842
13125	Glascock	GA	0	1	39	2.58931	326	3.17522	2.26714	0	1	0	1	13310	3.19901	1.733	2.04706	17.3013	3.52708	27.0652	1	2.25287	15	2.44828	2.66893	2.66536
13127	Glynn	GA	3	1.6927	57	2.74939	202	2.926	2.4703	0	1	0	1	0	1	1	1.76969	19.5288	3.0692	27.8644	1	1.86333	18	2.75862	2.61566	2.42343
13129	Gordon	GA	18	2.47127	167	3.20759	349	3.21072	2.98244	0	1	13310	3.20032	13310	3.19901	2.46644	2.80546	15.5746	3.88201	25.9269	1	2.55482	17	2.65517	3.0112	3.47073
13131	Grady	GA	12	2.28164	37	2.56721	145	2.75337	2.54911	0	1	0	1	0	1	1	1.81095	19.564	3.06196	27.5743	1	1.85718	18	2.75862	2.61152	2.45059
13133	Greene	GA	3	1.6927	158	3.18387	348	3.20923	2.71188	0	1	13310	3.20032	13310	3.19901	2.46644	2.66383	16.9626	3.59671	26.8768	1	2.3121	10	1.93103	2.36085	2.89123
13135	Gwinnett	GA	52	2.98386	161	3.19192	332	3.18472	3.14095	0	1	13310	3.20032	13310	3.19901	2.46644	2.88844	15.9611	3.80258	25.9868	1	2.48724	11	2.03448	2.54824	3.19269
13137	Habersham	GA	9	2.15055	168	3.21015	384	3.26049	2.89209	0	1	13310	3.20032	13310	3.19901	2.46644	2.75816	14.5197	3.9014	24.3189	1.14843	2.69758	21	3.06897	3.38557	3.71005
13139	Hall	GA	41	2.86762	175	3.22764	350	3.21221	3.1231	0	1	13310	3.20032	13310	3.19901	2.46644	2.87909	15.3869	3.9206	25.366	1	2.58764	14	2.34483	2.82453	3.38802
13141	Hancock	GA	0	1	85	2.9191	331	3.18315	2.38082	0	1	13310	3.20032	13310	3.19901	2.46644	2.49052	17.2892	3.52957	27.0727	1	2.25498	17	2.65517	2.80952	3.09271
13143	Haralson	GA	4	1.8042	155	3.17566	287	3.10888	2.71287	0	1	13310	3.20032	13310	3.19901	2.46644	2.66434	15.236	3.95163	24.8973	1.02263	2.63329	11	2.03448	2.64649	3.10061
13145	Harris	GA	5	1.8953	111	3.0329	267	3.07126	2.68282	0	1	13310	3.20032	13310	3.19901	2.46644	2.64861	17.2346	3.54081	26.7423	1	2.26454	12	2.13793	2.46803	2.95852
13147	Hart	GA	3	1.6927	120	3.0662	394	3.27387	2.69404	0	1	0	1	13310	3.19901	1.733	2.27053	16.1889	3.75574	26.311	1	2.44739	11	2.03448	2.52144	2.72096
13149	Heard	GA	3	1.6927	153	3.17011	250	3.03701	2.64928	0	1	13310	3.20032	13310	3.19901	2.46644	2.63105	16.2265	3.74803	25.864	1	2.44083	10	1.93103	2.44744	2.93061
13151	Henry	GA	28	2.68256	157	3.18115	297	3.12671	3.01638	13310	3.20032	13310	3.20032	13310	3.19901	3.19988	3.20718	16.4592	3.7002	26.3526	1	2.40014	11	2.03448	2.48966	3.38305
13153	Houston	GA	7	2.03905	55	2.73427	256	3.04936	2.62332	0	1	13310	3.20032	13310	3.19901	2.46644	2.61746	18.1176	3.35929	27.5045	1	2.11012	17	2.65517	2.71208	3.1143
13155	Irwin	GA	4	1.8042	23	2.36922	224	2.97983	2.39799	0	1	0	1	13310	3.19901	1.733	2.11555	18.9702	3.18404	27.6777	1	1.96103	15	2.44828	2.47263	2.57184
13157	Jackson	GA	32	2.74712	176	3.23008	376	3.24952	3.09592	0	1	13310	3.20032	13310	3.19901	2.46644	2.86486	16.2698	3.73912	26.2539	1	2.43325	12	2.13793	2.58151	3.19979
13159	Jasper	GA	2	1.54895	155	3.17566	311	3.1507	2.64103	0	1	13310	3.20032	13310	3.19901	2.46644	2.62674	17.0332	3.5822	26.6964	1	2.29976	12	2.13793	2.49172	2.95985
13161	Jeff Davis	GA	2	1.54895	23	2.36922	214	2.95605	2.30407	0	1	0	1	13310	3.19901	1.733	2.06639	18.8998	3.19851	27.6738	1	1.97334	18	2.75862	2.68966	2.69467
13163	Jefferson	GA	3	1.6927	37	2.56721	365	3.23406	2.51267	0	1	0	1	13310	3.19901	1.733	2.17559	17.7589	3.43303	27.3535	1	2.17285	18	2.75862	2.82386	2.87277
13165	Jenkins	GA	0	1	44	2.64005	305	3.14055	2.27255	0	1	0	1	13310	3.19901	1.733	2.04989	18.3395	3.31368	27.6453	1	2.07132	18	2.75862	2.75557	2.73082
13167	Johnson	GA	1	1.34635	35	2.54391	307	3.14395	2.35792	0	1	0	1	13310	3.19901	1.733	2.09458	18.0983	3.36326	27.4971	1	2.1135	17	2.65517	2.71435	2.73337
13169	Jones	GA	5	1.8953	138	3.12595	292	3.11787	2.72983	0	1	13310	3.20032	13310	3.19901	2.46644	2.67322	17.5446	3.47707	27.0745	1	2.21032	13	2.24138	2.50114	3.00076
13171	Lamar	GA	2	1.54895	150	3.16163	266	3.06931	2.60891	0	1	13310	3.20032	13310	3.19901	2.46644	2.60992	16.9746	3.59425	26.5911	1	2.31001	12	2.13793	2.49861	2.95259
13173	Lanier	GA	3	1.6927	63	2.7918	152	2.77792	2.43473	0	1	0	1	0	1	1	1.75107	19.4047	3.09471	27.5264	1	1.88504	15	2.44828	2.42151	2.26774
13175	Laurens	GA	1	1.34635	31	2.49317	314	3.15569	2.34479	0	1	0	1	13310	3.19901	1.733	2.08771	18.2708	3.32781	27.7093	1	2.08334	15	2.44828	2.5549	2.61166
13177	Lee	GA	5	1.8953	44	2.64005	246	3.02861	2.53623	0	1	0	1	13310	3.19901	1.733	2.18793	18.8808	3.20242	27.8166	1	1.97667	16	2.55172	2.55273	2.68341
13179	Liberty	GA	9	2.15055	26	2.41997	169	2.83312	2.48227	0	1	0	1	0	1	1	1.77595	19.2833	3.11967	28.0036	1	1.90627	20	2.96552	2.78372	2.55098
13181	Lincoln	GA	3	1.6927	94	2.96198	403	3.28563	2.66291	0	1	0	1	13310	3.19901	1.733	2.25424	16.8173	3.62658	26.9137	1	2.33751	10	1.93103	2.37795	2.60404
13183	Long	GA	3	1.6927	26	2.41997	167	2.82692	2.32607	0	1	0	1	0	1	1	1.69419	19.3412	3.10776	28.0286	1	1.89614	19	2.86207	2.70732	2.43524
13185	Lowndes	GA	3	1.6927	39	2.58931	185	2.88022	2.40101	0	1	0	1	0	1	1	1.73342	19.5613	3.06253	27.5425	1	1.85766	15	2.44828	2.4031	2.24135
13187	Lumpkin	GA	16	2.41569	179	3.23732	340	3.19712	2.96916	0	1	13310	3.20032	13310	3.19901	2.46644	2.79851	14.2604	3.84811	23.9488	1.22892	2.72072	17	2.65517	3.1228	3.5473
13189	McDuffie	GA	6	1.97233	42	2.62046	382	3.25777	2.6327	0	1	0	1	13310	3.19901	1.733	2.23843	17.0737	3.57387	26.9967	1	2.29267	15	2.44828	2.6957	2.82497
13191	McIntosh	GA	6	1.97233	54	2.72651	176	2.85425	2.53257	0	1	0	1	0	1	1	1.80229	19.4968	3.07578	27.9837	1	1.86893	19	2.86207	2.68901	2.50095
13193	Macon	GA	2	1.54895	41	2.61033	247	3.03072	2.41036	0	1	13310	3.20032	13310	3.19901	2.46644	2.50598	18.1191	3.35898	27.3864	1	2.10986	16	2.55172	2.64232	2.98168
13195	Madison	GA	5	1.8953	174	3.22518	380	3.25503	2.8094	0	1	13310	3.20032	13310	3.19901	2.46644	2.71488	16.1639	3.76089	26.2508	1	2.45178	12	2.13793	2.59397	3.09916
13197	Marion	GA	5	1.8953	67	2.81792	247	3.03072	2.59681	0	1	13310	3.20032	13310	3.19901	2.46644	2.60359	17.8266	3.41912	27.0357	1	2.16102	17	2.65517	2.74632	3.1292
13199	Meriwether	GA	8	2.0979	147	3.15298	259	3.05542	2.78611	0	1	13310	3.20032	13310	3.19901	2.46644	2.70268	16.6002	3.67121	26.2235	1	2.37548	14	2.34483	2.68182	3.15451
13201	Miller	GA	0	1	39	2.58931	129	2.69249	2.10465	0	1	0	1	0	1	1	1.57828	19.3774	3.10033	27.7354	1	1.88982	17	2.65517	2.56389	2.24549
13205	Mitchell	GA	7	2.03905	35	2.54391	190	2.89411	2.50698	0	1	0	1	13310	3.19901	1.733	2.17261	19.3584	3.10424	27.7738	1	1.89314	17	2.65517	2.56613	2.68201
13207	Monroe	GA	7	2.03905	148	3.15589	279	3.09416	2.78031	0	1	13310	3.20032	13310	3.19901	2.46644	2.69965	17.3979	3.50723	26.9604	1	2.23598	14	2.34483	2.58799	3.08364
13209	Montgomery	GA	1	1.34635	29	2.46536	299	3.13021	2.32685	0	1	0	1	13310	3.19901	1.733	2.07832	18.7373	3.23191	27.6935	1	2.00176	16	2.55172	2.56961	2.61555
13211	Morgan	GA	6	1.97233	160	3.18926	331	3.18315	2.79904	0	1	13310	3.20032	13310	3.19901	2.46644	2.70945	16.8741	3.6149	26.71	1	2.32758	11	2.03448	2.44085	2.98315
13213	Murray	GA	8	2.0979	173	3.22271	353	3.21666	2.86385	0	1	13310	3.20032	13310	3.19901	2.46644	2.74338	15.1596	3.96732	25.4117	1	2.62739	21	3.06897	3.33835	3.66468
13215	Muscogee	GA	7	2.03905	68	2.82421	249	3.03492	2.64873	0	1	13310	3.20032	13310	3.19901	2.46644	2.63077	18.0552	3.37212	27.5335	1	2.12104	16	2.55172	2.64984	3.07849
13217	Newton	GA	7	2.03905	147	3.15298	313	3.15403	2.79949	0	1	13310	3.20032	13310	3.19901	2.46644	2.70969	16.5679	3.67784	26.456	1	2.38112	12	2.13793	2.54645	3.06059
13219	Oconee	GA	5	1.8953	161	3.19192	326	3.17522	2.77134	0	1	13310	3.20032	13310	3.19901	2.46644	2.69495	16.663	3.65829	26.5479	1	2.36449	11	2.03448	2.46568	2.9907
13221	Oglethorpe	GA	3	1.6927	173	3.22271	400	3.28174	2.74936	0	1	13310	3.20032	13310	3.19901	2.46644	2.68345	16.388	3.71481	26.469	1	2.41257	11	2.03448	2.49802	3.00595
13223	Paulding	GA	56	3.02022	167	3.20759	302	3.1354	3.14186	0	1	13310	3.20032	13310	3.19901	2.46644	2.88892	15.7681	3.84225	25.798	1	2.52099	13	2.24138	2.71011	3.31149
13225	Peach	GA	7	2.03905	53	2.7186	238	3.0114	2.60526	0	1	13310	3.20032	13310	3.19901	2.46644	2.60801	17.8985	3.40433	27.3067	1	2.14844	16	2.55172	2.66827	3.07533
13227	Pickens	GA	23	2.588	166	3.20502	331	3.18315	3.01158	0	1	13310	3.20032	13310	3.19901	2.46644	2.82072	14.8275	3.96468	24.6849	1.06882	2.68369	16	2.55172	3.0283	3.4944
13229	Pierce	GA	0	1	54	2.72651	177	2.8572	2.20628	0	1	0	1	0	1	1	1.63148	19.2693	3.12254	27.7333	1	1.90871	16	2.55172	2.50702	2.2428
13231	Pike	GA	7	2.03905	144	3.14416	274	3.08474	2.77319	0	1	13310	3.20032	13310	3.19901	2.46644	2.69592	16.7377	3.64295	26.3727	1	2.35144	13	2.24138	2.59607	3.08682
13233	Polk	GA	8	2.0979	169	3.21269	304	3.13884	2.83428	0	1	13310	3.20032	13310	3.19901	2.46644	2.7279	15.6543	3.86563	25.644	1	2.54088	13	2.24138	2.72349	3.20346
13235	Pulaski	GA	2	1.54895	25	2.40371	268	3.07321	2.35511	0	1	0	1	13310	3.19901	1.733	2.09311	18.4292	3.29525	27.7502	1	2.05564	16	2.55172	2.60585	2.6529
13237	Putnam	GA	0	1	150	3.16163	320	3.16555	2.45653	0	1	13310	3.20032	13310	3.19901	2.46644	2.53015	17.2945	3.52848	27.025	1	2.25406	11	2.03448	2.3914	2.81577
13239	Quitman	GA	0	1	26	2.41997	228	2.98904	2.14748	0	1	0	1	13310	3.19901	1.733	1.98441	18.3384	3.31391	27.2944	1	2.07151	15	2.44828	2.54694	2.53026
13241	Rabun	GA	4	1.8042	174	3.22518	392	3.27122	2.78419	0	1	0	1	13310	3.19901	1.733	2.31773	13.4213	3.67563	22.9671	1.44245	2.75565	22	3.17241	3.49421	3.46727
13243	Randolph	GA	0	1	37	2.56721	227	2.98676	2.19627	0	1	0	1	13310	3.19901	1.733	2.00996	18.4728	3.28627	27.222	1	2.048	15	2.44828	2.53113	2.53738
13245	Richmond	GA	6	1.97233	56	2.7419	370	3.24115	2.66798	0	1	0	1	13310	3.19901	1.733	2.25689	17.6743	3.45042	27.3618	1	2.18765	20	2.96552	2.97298	3.04137
13247	Rockdale	GA	43	2.89087	154	3.17289	323	3.17041	3.09843	13310	3.20032	13310	3.20032	13310	3.19901	3.19988	3.25013	16.3698	3.71856	26.3746	1	2.41577	11	2.03448	2.50017	3.42217
13249	Schley	GA	0	1	36	2.55572	231	2.99585	2.19546	0	1	0	1	13310	3.19901	1.733	2.00953	17.9639	3.39089	27.137	1	2.137	15	2.44828	2.59099	2.58087
13251	Screven	GA	1	1.34635	68	2.82421	290	3.11429	2.44228	0	1	0	1	13310	3.19901	1.733	2.13874	18.5053	3.27961	27.8099	1	2.04233	20	2.96552	2.87524	2.8834
13253	Seminole	GA	0	1	33	2.51929	90	2.50503	2.01799	0	1	0	1	0	1	1	1.53291	19.7554	3.02263	28.057	1	1.82372	17	2.65517	2.51943	2.17976
13255	Spalding	GA	12	2.28164	156	3.17842	276	3.08853	2.86766	0	1	13310	3.20032	13310	3.19901	2.46644	2.74537	16.61	3.66919	26.2995	1	2.37376	11	2.03448	2.47191	3.03216
13257	Stephens	GA	4	1.8042	157	3.18115	392	3.27122	2.76937	0	1	13310	3.20032	13310	3.19901	2.46644	2.69392	15.9142	3.81222	25.8632	1	2.49544	18	2.75862	3.04085	3.41081
13259	Stewart	GA	2	1.54895	36	2.55572	240	3.01575	2.38694	0	1	0	1	13310	3.19901	1.733	2.10977	18.1159	3.35964	27.1884	1	2.11042	16	2.55172	2.6427	2.69205
13261	Sumter	GA	0	1	33	2.51929	246	3.02861	2.19422	0	1	0	1	13310	3.19901	1.733	2.00889	18.4059	3.30002	27.4297	1	2.0597	14	2.34483	2.46941	2.49144
13263	Talbot	GA	6	1.97233	124	3.08022	246	3.02861	2.71032	0	1	13310	3.20032	13310	3.19901	2.46644	2.66301	17.4632	3.4938	26.8334	1	2.22455	19	2.86207	2.92822	3.30578
13265	Taliaferro	GA	0	1	93	2.95742	382	3.25777	2.41883	0	1	13310	3.20032	13310	3.19901	2.46644	2.51042	16.7899	3.63221	26.7841	1	2.3423	9	1.82759	2.31158	2.74293
13267	Tattnall	GA	1	1.34635	28	2.45076	232	2.9981	2.27747	0	1	0	1	13310	3.19901	1.733	2.05246	19.0937	3.15864	27.9107	1	1.93942	18	2.75862	2.66684	2.66779
13269	Taylor	GA	1	1.34635	81	2.89858	255	3.04732	2.44477	0	1	13310	3.20032	13310	3.19901	2.46644	2.524	17.6278	3.45997	27.0096	1	2.19577	18	2.75862	2.83928	3.13898
13271	Telfair	GA	2	1.54895	29	2.46536	283	3.10157	2.38541	0	1	0	1	13310	3.19901	1.733	2.10897	18.7162	3.23625	27.6411	1	2.00545	19	2.86207	2.78084	2.79255
13273	Terrell	GA	5	1.8953	40	2.59994	221	2.97281	2.50395	0	1	0	1	13310	3.19901	1.733	2.17102	18.6458	3.25071	27.4696	1	2.01775	13	2.24138	2.37161	2.53852
13275	Thomas	GA	2	1.54895	33	2.51929	148	2.76403	2.28994	0	1	0	1	0	1	1	1.67527	19.5758	3.05955	27.6082	1	1.85513	17	2.65517	2.54056	2.29939
13277	Tift	GA	2	1.54895	28	2.45076	195	2.90763	2.31521	0	1	0	1	13310	3.19901	1.733	2.07222	19.0449	3.16867	27.5664	1	1.94796	15	2.44828	2.46383	2.5337
13279	Toombs	GA	1	1.34635	24	2.38681	265	3.06735	2.27925	0	1	0	1	13310	3.19901	1.733	2.0534	18.9213	3.19409	27.7976	1	1.96958	17	2.65517	2.61755	2.6324
13281	Towns	GA	3	1.6927	177	3.2325	379	3.25366	2.74321	0	1	0	1	13310	3.19901	1.733	2.29628	12.802	3.54831	22.2667	1.59479	2.77693	20	2.96552	3.36936	3.36022
13283	Treutlen	GA	1	1.34635	29	2.46536	296	3.12496	2.32508	0	1	0	1	13310	3.19901	1.733	2.07739	18.531	3.27431	27.6726	1	2.03783	17	2.65517	2.66345	2.68354
13285	Troup	GA	1	1.34635	144	3.14416	256	3.04936	2.52812	0	1	13310	3.20032	13310	3.19901	2.46644	2.56763	16.7016	3.65035	26.3111	1	2.35774	10	1.93103	2.39155	2.8433
13287	Turner	GA	2	1.54895	29	2.46536	244	3.02436	2.35942	0	1	0	1	13310	3.19901	1.733	2.09537	18.7834	3.22244	27.5478	1	1.9937	14	2.34483	2.42502	2.52223
13289	Twiggs	GA	7	2.03905	59	2.764	270	3.07708	2.64265	0	1	13310	3.20032	13310	3.19901	2.46644	2.62758	18.0148	3.38042	27.4965	1	2.1281	18	2.75862	2.79376	3.18147
13291	Union	GA	6	1.97233	202	3.28913	349	3.21072	2.84194	0	1	13310	3.20032	13310	3.19901	2.46644	2.73191	13.007	3.59046	22.5254	1.53853	2.76492	20	2.96552	3.36128	3.67307
13293	Upson	GA	1	1.34635	129	3.09711	262	3.06142	2.51635	0	1	13310	3.20032	13310	3.19901	2.46644	2.56146	17.2945	3.52849	26.7685	1	2.25407	16	2.55172	2.73932	3.09326
13295	Walker	GA	13	2.31867	159	3.18657	346	3.20623	2.92249	0	1	13310	3.20032	13310	3.19901	2.46644	2.77407	14.9926	3.99862	25.3474	1	2.65402	21	3.06897	3.35627	3.70025
13297	Walton	GA	41	2.86762	163	3.19721	329	3.17999	3.10201	0	1	13310	3.20032	13310	3.19901	2.46644	2.86806	16.4273	3.70675	26.3557	1	2.40572	11	2.03448	2.49341	3.13766
13299	Ware	GA	1	1.34635	73	2.85435	277	3.09041	2.44439	0	1	0	1	0	1	1	1.75613	19.5499	3.06486	27.773	1	1.85964	16	2.55172	2.47401	2.30986
13301	Warren	GA	0	1	88	2.93387	374	3.24675	2.4072	0	1	0	1	13310	3.19901	1.733	2.12038	17.0385	3.58111	26.9227	1	2.29883	15	2.44828	2.69985	2.74163
13303	Washington	GA	0	1	37	2.56721	310	3.14902	2.25088	0	1	0	1	13310	3.19901	1.733	2.03855	17.6575	3.45387	27.3068	1	2.19058	18	2.75862	2.83579	2.78122
13305	Wayne	GA	3	1.6927	52	2.71055	193	2.90227	2.44924	0	1	0	1	0	1	1	1.75866	19.2989	3.11646	27.8647	1	1.90354	21	3.06897	2.85146	2.5879
13307	Webster	GA	1	1.34635	31	2.49317	244	3.02436	2.30058	0	1	0	1	13310	3.19901	1.733	2.06456	18.1686	3.3488	27.1688	1	2.1012	15	2.44828	2.56691	2.60352
13309	Wheeler	GA	2	1.54895	26	2.41997	300	3.13194	2.38035	0	1	0	1	13310	3.19901	1.733	2.10632	18.6274	3.25449	27.664	1	2.02097	17	2.65517	2.65211	2.69642
13311	White	GA	7	2.03905	189	3.26061	377	3.25091	2.86832	0	1	13310	3.20032	13310	3.19901	2.46644	2.74572	13.9642	3.78721	23.6897	1.28528	2.71686	19	2.86207	3.25937	3.6086
13313	Whitfield	GA	5	1.8953	159	3.18657	350	3.21221	2.78199	0	1	13310	3.20032	13310	3.19901	2.46644	2.70053	15.4506	3.90752	25.8873	1	2.57651	15	2.44828	2.88663	3.3028
13315	Wilcox	GA	1	1.34635	28	2.45076	277	3.09041	2.30854	0	1	0	1	13310	3.19901	1.733	2.06873	18.6058	3.25893	27.6398	1	2.02475	15	2.44828	2.51549	2.56894
13317	Wilkes	GA	3	1.6927	118	3.05902	413	3.2984	2.69987	0	1	0	1	13310	3.19901	1.733	2.27359	16.534	3.68481	26.6494	1	2.38705	11	2.03448	2.48085	2.69349
13319	Wilkinson	GA	1	1.34635	52	2.71055	301	3.13368	2.41055	0	1	13310	3.20032	13310	3.19901	2.46644	2.50608	17.8965	3.40473	27.4976	1	2.14878	18	2.75862	2.80767	3.10274
13321	Worth	GA	6	1.97233	44	2.64005	249	3.03492	2.56428	0	1	0	1	13310	3.19901	1.733	2.20261	19.0553	3.16654	27.7217	1	1.94614	16	2.55172	2.5322	2.67913
16001	Ada	ID	19	2.4969	21	2.33174	26	1.85846	2.24108	0	1	0	1	0	1	1	1.64969	10.2587	3.02554	22.9142	1.45396	2.21239	2	1.10345	1.73711	1.69278
16003	Adams	ID	0	1	23	2.36922	41	2.09563	1.82967	0	1	0	1	0	1	1	1.43433	6.32108	2.21612	18.3675	2.44287	2.36508	2	1.10345	1.83982	1.61035
16005	Bannock	ID	7	2.03905	17	2.24528	79	2.43715	2.25265	0	1	0	1	0	1	1	1.65575	7.01443	2.35864	20.1136	2.06309	2.16325	1	1	1.63447	1.62211
16007	Bear Lake	ID	0	1	28	2.45076	79	2.43715	1.97207	0	1	0	1	0	1	1	1.50887	4.58753	1.85978	17.424	2.64808	2.23651	1	1	1.68375	1.5507
16009	Benewah	ID	1	1.34635	29	2.46536	49	2.18845	2.00986	0	1	0	1	0	1	1	1.52865	7.24964	2.40699	18.0907	2.50306	2.57867	4	1.31034	2.12266	1.88632
16011	Bingham	ID	2	1.54895	15	2.19453	72	2.38884	2.05434	0	1	0	1	0	1	1	1.55194	6.74079	2.3024	19.9276	2.10354	2.1498	1	1	1.62543	1.53954
16013	Blaine	ID	2	1.54895	30	2.47949	85	2.47527	2.17935	0	1	0	1	0	1	1	1.61738	5.29743	2.0057	18.2534	2.46767	2.20718	1	1	1.66402	1.61566
16015	Boise	ID	15	2.3854	23	2.36922	31	1.95005	2.24699	0	1	0	1	0	1	1	1.65279	6.22863	2.19712	18.4197	2.4315	2.33925	1	1	1.75286	1.70657
16017	Bonner	ID	3	1.6927	26	2.41997	42	2.10818	2.08414	0	1	0	1	0	1	1	1.56754	6.31914	2.21572	17.1978	2.69728	2.58118	2	1.10345	1.98517	1.81418
16019	Bonneville	ID	3	1.6927	15	2.19453	46	2.15555	2.0242	0	1	0	1	0	1	1	1.53616	5.18686	1.98297	18.0963	2.50185	2.21692	1	1	1.67057	1.56103
16021	Boundary	ID	3	1.6927	24	2.38681	38	2.05607	2.05544	0	1	0	1	0	1	1	1.55251	5.13347	1.972	16.0612	2.94448	2.58414	2	1.10345	1.98717	1.80464
16025	Camas	ID	0	1	21	2.33174	36	2.02791	1.79426	0	1	0	1	0	1	1	1.41579	4.84558	1.91282	17.4565	2.64101	2.27563	1	1	1.71006	1.50184
16029	Caribou	ID	6	1.97233	18	2.26857	79	2.43715	2.23803	0	1	0	1	0	1	1	1.6481	4.84822	1.91337	17.6052	2.60866	2.24857	1	1	1.69186	1.65851
16035	Clearwater	ID	3	1.6927	29	2.46536	53	2.22931	2.14019	0	1	0	1	0	1	1	1.59688	6.56857	2.267	17.7333	2.5808	2.5257	3	1.2069	2.01744	1.85926
16037	Custer	ID	2	1.54895	18	2.26857	51	2.20928	2.01882	0	1	0	1	0	1	1	1.53335	2.73437	1.47885	15.0009	3.1751	2.3608	1	1	1.76735	1.62978
16039	Elmore	ID	14	2.35315	26	2.41997	34	1.99815	2.26941	0	1	0	1	0	1	1	1.66453	7.80562	2.52128	20.4933	1.98049	2.23133	1	1	1.68027	1.66204
16041	Franklin	ID	0	1	26	2.41997	76	2.41699	1.95492	0	1	0	1	0	1	1	1.49989	6.83372	2.3215	20.0476	2.07744	2.14385	1	1	1.62142	1.49852
16043	Fremont	ID	1	1.34635	13	2.137	25	1.83804	1.78138	0	1	0	1	0	1	1	1.40905	3.94667	1.72805	16.8468	2.77361	2.23123	1	1	1.6802	1.47506
16045	Gem	ID	5	1.8953	21	2.33174	32	1.96658	2.07497	0	1	0	1	0	1	1	1.56274	8.965	2.7596	21.3858	1.78637	2.26894	1	1	1.70556	1.60608
16049	Idaho	ID	1	1.34635	11	2.07059	79	2.43715	1.96069	0	1	0	1	0	1	1	1.50291	5.33464	2.01335	16.6355	2.81958	2.51306	3	1.2069	2.00894	1.78428
16051	Jefferson	ID	0	1	14	2.16673	29	1.91532	1.70082	0	1	0	1	0	1	1	1.36687	6.05283	2.16098	19.6714	2.15926	2.07691	1	1	1.57639	1.36824
16055	Kootenai	ID	4	1.8042	29	2.46536	48	2.17771	2.16035	0	1	0	1	0	1	1	1.60743	7.43174	2.44443	18.4084	2.43396	2.55173	3	1.2069	2.03495	1.8798
16057	Latah	ID	4	1.8042	29	2.46536	50	2.19897	2.16751	0	1	0	1	0	1	1	1.61118	7.66182	2.49172	18.3053	2.45639	2.61105	4	1.31034	2.14444	1.96265
16059	Lemhi	ID	0	1	5	1.77196	56	2.25798	1.68328	0	1	0	1	0	1	1	1.35769	3.64031	1.66507	16.071	2.94236	2.32123	1	1	1.74073	1.48177
16061	Lewis	ID	3	1.6927	5	1.77196	47	2.16675	1.88573	0	1	0	1	0	1	1	1.46367	7.84361	2.52909	18.5431	2.40466	2.59883	1	1	1.92746	1.69595
16065	Madison	ID	1	1.34635	12	2.10508	24	1.81679	1.76348	0	1	0	1	0	1	1	1.39968	5.47625	2.04246	18.4428	2.42649	2.20341	1	1	1.66149	1.45451
16069	Nez Perce	ID	4	1.8042	28	2.45076	54	2.23904	2.17608	0	1	0	1	0	1	1	1.61567	9.42433	2.85402	20.5484	1.96852	2.50422	1	1	1.86383	1.76061
16071	Oneida	ID	7	2.03905	25	2.40371	74	2.40311	2.29452	0	1	0	1	0	1	1	1.67767	7.56515	2.47185	20.9736	1.87604	2.10042	1	1	1.59221	1.60723
16073	Owyhee	ID	18	2.47127	25	2.40371	35	2.01324	2.30878	0	1	0	1	0	1	1	1.68513	8.22707	2.60791	20.7041	1.93464	2.26603	1	1	1.70361	1.6942
16077	Power	ID	7	2.03905	15	2.19453	79	2.43715	2.23557	0	1	0	1	0	1	1	1.64681	7.58354	2.47563	20.7453	1.92569	2.14588	1	1	1.62279	1.60702
16079	Shoshone	ID	0	1	32	2.50642	51	2.20928	1.91411	0	1	0	1	0	1	1	1.47853	5.69779	2.088	16.7836	2.78737	2.54916	4	1.31034	2.10281	1.83512
16081	Teton	ID	1	1.34635	12	2.10508	29	1.91532	1.79665	0	1	0	1	0	1	1	1.41704	4.16702	1.77334	16.9901	2.74246	2.24327	1	1	1.68829	1.48683
16085	Valley	ID	2	1.54895	21	2.33174	39	2.06959	1.99307	0	1	0	1	0	1	1	1.51986	3.54791	1.64608	15.3835	3.09189	2.43227	2	1.10345	1.88501	1.70601
16087	Washington	ID	1	1.34635	21	2.33174	42	2.10818	1.93786	0	1	0	1	0	1	1	1.49096	8.4824	2.6604	21.1906	1.82885	2.22068	1	1	1.6731	1.5298
17001	Adams	IL	4	1.8042	49	2.68544	207	2.93873	2.49059	0	1	0	1	0	1	1	1.78031	11.4997	3.28061	24.5907	1.08931	2.11917	3	1.2069	1.74399	1.79339
17003	Alexander	IL	3	1.6927	17	2.24528	209	2.94374	2.30659	0	1	0	1	0	1	1	1.68399	14.3067	3.85762	26.1183	1	2.53406	11	2.03448	2.57974	2.33443
17005	Bond	IL	6	1.97233	101	2.99261	201	2.92341	2.64542	0	1	0	1	0	1	1	1.86136	12.6581	3.51874	25.1408	1	2.24577	4	1.31034	1.89873	1.96592
17007	Boone	IL	37	2.81762	369	3.54776	523	3.42135	3.28442	0	1	2178	2.781	2178	2.77994	2.18698	2.81725	8.80782	2.72729	22.3356	1.57979	2.0657	1	1	1.56886	2.42398
17009	Brown	IL	4	1.8042	47	2.66786	193	2.90227	2.4724	0	1	0	1	0	1	1	1.77079	11.4415	3.26866	24.2916	1.15436	2.16434	2	1.10345	1.70479	1.75774
17011	Bureau	IL	6	1.97233	314	3.47842	494	3.39165	2.96655	0	1	2178	2.781	2178	2.77994	2.18698	2.65085	9.82791	2.93698	23.1787	1.39642	2.08809	2	1.10345	1.6535	2.36416
17013	Calhoun	IL	16	2.41569	101	2.99261	177	2.8572	2.77237	0	1	0	1	0	1	1	1.92782	12.3832	3.46223	25.1405	1	2.19769	3	1.2069	1.79681	1.93997
17015	Carroll	IL	5	1.8953	123	3.07676	494	3.39165	2.80543	0	1	0	1	2178	2.77994	1.59331	2.25572	8.9748	2.76161	22.4877	1.54671	2.06676	3	1.2069	1.70874	2.11546
17017	Cass	IL	3	1.6927	56	2.7419	283	3.10157	2.52688	0	1	0	1	0	1	1	1.79931	11.4635	3.27318	24.345	1.14275	2.15831	3	1.2069	1.77032	1.82655
17019	Champaign	IL	7	2.03905	93	2.95742	583	3.4779	2.84268	0	1	0	1	2178	2.77994	1.59331	2.27522	10.868	3.15077	23.6098	1.30266	2.19021	6	1.51724	2.00053	2.34323
17021	Christian	IL	9	2.15055	114	3.04429	489	3.38635	2.87863	0	1	0	1	0	1	1	1.98345	11.8557	3.35381	24.5225	1.10414	2.19406	1	1	1.65519	1.87706
17023	Clark	IL	8	2.0979	85	2.9191	355	3.2196	2.76264	0	1	0	1	0	1	1	1.92273	12.1922	3.42297	24.6359	1.07948	2.23191	8	1.72414	2.16775	2.20766
17025	Clay	IL	3	1.6927	49	2.68544	267	3.07126	2.49767	0	1	0	1	0	1	1	1.78402	12.7467	3.53694	25.0758	1	2.26126	3	1.2069	1.83956	1.86604
17027	Clinton	IL	11	2.24165	106	3.01323	196	2.9103	2.7386	0	1	0	1	0	1	1	1.91014	12.9112	3.57076	25.2601	1	2.29003	3	1.2069	1.85892	1.97248
17029	Coles	IL	3	1.6927	51	2.70234	508	3.4062	2.6161	0	1	0	1	2178	2.77994	1.59331	2.15661	11.8203	3.34652	24.3569	1.14017	2.21851	9	1.82759	2.22831	2.42312
17031	Cook	IL	254	3.76884	360	3.53715	622	3.51162	3.63141	2178	2.781	2178	2.781	2178	2.77994	2.78065	3.30967	10.1455	3.00225	23.4305	1.34165	2.09703	7	1.62069	2.00744	3.1052
17033	Crawford	IL	2	1.54895	54	2.72651	352	3.21518	2.51155	0	1	0	1	0	1	1	1.79128	12.5118	3.48868	24.847	1.03356	2.24875	6	1.51724	2.0399	2.01794
17035	Cumberland	IL	5	1.8953	45	2.64952	310	3.14902	2.57995	0	1	0	1	0	1	1	1.82709	12.1948	3.4235	24.6683	1.07244	2.22637	5	1.41379	1.95527	1.98221
17037	DeKalb	IL	43	2.89087	382	3.56263	535	3.43316	3.31806	0	1	2178	2.781	2178	2.77994	2.18698	2.83486	9.03429	2.77384	22.3252	1.58207	2.10724	2	1.10345	1.66638	2.50823
17039	De Witt	IL	10	2.19817	47	2.66786	542	3.43993	2.78599	0	1	0	1	2178	2.77994	1.59331	2.24555	11.0651	3.19128	23.8516	1.25007	2.17993	1	1	1.64569	2.06188
17041	Douglas	IL	3	1.6927	52	2.71055	509	3.40722	2.61921	0	1	0	1	2178	2.77994	1.59331	2.15824	11.4583	3.27211	24.0646	1.20373	2.20928	3	1.2069	1.8046	2.11427
17043	DuPage	IL	190	3.62444	351	3.52627	566	3.46249	3.56261	2178	2.781	2178	2.781	2178	2.77994	2.78065	3.27366	9.68072	2.90672	23.0286	1.42908	2.09014	5	1.41379	1.86363	2.97362
17045	Edgar	IL	8	2.0979	87	2.929	557	3.45415	2.84493	0	1	0	1	2178	2.77994	1.59331	2.2764	11.5388	3.28867	23.989	1.22017	2.23735	6	1.51724	2.03223	2.36729
17047	Edwards	IL	1	1.34635	33	2.51929	274	3.08474	2.3297	0	1	0	1	0	1	1	1.69609	13.1241	3.61453	25.3445	1	2.32726	3	1.2069	1.88396	1.83418
17049	Effingham	IL	2	1.54895	56	2.7419	286	3.10706	2.48034	0	1	0	1	0	1	1	1.77494	12.3033	3.4458	24.7915	1.04564	2.22255	4	1.31034	1.88311	1.89126
17051	Fayette	IL	2	1.54895	111	3.0329	261	3.05943	2.56226	0	1	0	1	0	1	1	1.81783	12.3826	3.46211	24.8914	1.0239	2.21792	6	1.51724	2.01917	2.02219
17053	Ford	IL	0	1	285	3.43681	617	3.50742	2.66423	0	1	2178	2.781	2178	2.77994	2.18698	2.49258	10.4358	3.06193	23.3703	1.35475	2.15894	1	1	1.63158	2.23231
17055	Franklin	IL	4	1.8042	88	2.93387	200	2.92082	2.56818	0	1	0	1	0	1	1	1.82093	13.2489	3.64019	25.4083	1	2.34909	6	1.51724	2.1074	2.08902
17057	Fulton	IL	7	2.03905	51	2.70234	485	3.38207	2.72456	0	1	0	1	2178	2.77994	1.59331	2.21339	10.9468	3.16696	24.1317	1.18915	2.10742	2	1.10345	1.6665	2.05358
17059	Gallatin	IL	0	1	28	2.45076	247	3.03072	2.17187	0	1	0	1	0	1	1	1.61346	13.6727	3.72731	25.459	1	2.4232	10	1.93103	2.43559	2.17735
17061	Greene	IL	2	1.54895	105	3.00918	186	2.88303	2.4949	0	1	0	1	0	1	1	1.78257	12.0172	3.387	24.7636	1.0517	2.17768	5	1.41379	1.92252	1.92567
17063	Grundy	IL	30	2.71588	318	3.48386	572	3.46798	3.24436	0	1	2178	2.781	2178	2.77994	2.18698	2.79628	9.92686	2.95732	23.0671	1.42069	2.12605	1	1	1.60945	2.43834
17065	Hamilton	IL	0	1	42	2.62046	261	3.05943	2.23865	0	1	0	1	0	1	1	1.64842	13.1722	3.62441	25.2701	1	2.33567	6	1.51724	2.09837	1.95619
17067	Hancock	IL	5	1.8953	43	2.63037	250	3.03701	2.5358	0	1	0	1	0	1	1	1.80398	11.2411	3.22748	24.5694	1.09394	2.0779	1	1	1.57706	1.68857
17069	Hardin	IL	0	1	30	2.47949	228	2.98904	2.16751	0	1	0	1	0	1	1	1.61118	13.7581	3.74485	25.3125	1	2.43813	11	2.03448	2.51521	2.23395
17071	Henderson	IL	4	1.8042	44	2.64005	340	3.19712	2.56229	0	1	0	1	0	1	1	1.81784	10.7216	3.12068	24.0252	1.21231	2.08775	2	1.10345	1.65327	1.75447
17073	Henry	IL	12	2.28164	90	2.94345	481	3.37776	2.88592	0	1	0	1	2178	2.77994	1.59331	2.29786	9.93543	2.95908	23.4537	1.33662	2.05602	2	1.10345	1.63193	2.09009
17075	Iroquois	IL	2	1.54895	296	3.45307	579	3.47432	2.84334	0	1	2178	2.781	2178	2.77994	2.18698	2.58635	10.3479	3.04387	23.2766	1.37513	2.16091	2	1.10345	1.70249	2.3528
17077	Jackson	IL	7	2.03905	78	2.88252	174	2.8483	2.60554	0	1	0	1	0	1	1	1.84049	13.4888	3.6895	25.5142	1	2.39104	12	2.13793	2.55312	2.42947
17079	Jasper	IL	3	1.6927	47	2.66786	302	3.1354	2.51334	0	1	0	1	0	1	1	1.79222	12.4476	3.47548	24.8086	1.04191	2.24463	3	1.2069	1.82838	1.86385
17081	Jefferson	IL	0	1	90	2.94345	202	2.926	2.30246	0	1	0	1	0	1	1	1.68182	12.9129	3.57112	25.2108	1	2.29033	6	1.51724	2.06787	1.95832
17083	Jersey	IL	15	2.3854	101	2.99261	181	2.86884	2.76609	0	1	0	1	0	1	1	1.92453	12.5608	3.49873	25.2621	1	2.22875	7	1.62069	2.09604	2.15651
17085	Jo Daviess	IL	5	1.8953	117	3.05539	517	3.41534	2.80621	0	1	0	1	2178	2.77994	1.59331	2.25613	8.59996	2.68456	22.2795	1.592	2.03974	1	1	1.55139	2.00063
17087	Johnson	IL	2	1.54895	26	2.41997	233	3.00034	2.33605	0	1	0	1	0	1	1	1.69941	13.6654	3.72579	25.3682	1	2.42191	12	2.13793	2.57389	2.34144
17089	Kane	IL	77	3.17694	373	3.55239	553	3.45039	3.4167	0	1	2178	2.781	2178	2.77994	2.18698	2.8865	9.12256	2.79199	22.4957	1.54498	2.09113	3	1.2069	1.72513	2.58899
17091	Kankakee	IL	35	2.7906	314	3.47842	604	3.49633	3.27722	0	1	2178	2.781	2178	2.77994	2.18698	2.81348	10.0779	2.98835	23.206	1.39049	2.12676	3	1.2069	1.74909	2.5531
17093	Kendall	IL	83	3.21397	323	3.49056	563	3.45973	3.41149	0	1	2178	2.781	2178	2.77994	2.18698	2.88377	9.56409	2.88275	22.7114	1.49805	2.12842	2	1.10345	1.68063	2.55444
17095	Knox	IL	5	1.8953	58	2.75675	511	3.40927	2.70364	0	1	0	1	2178	2.77994	1.59331	2.20244	10.2263	3.01887	23.5073	1.32495	2.09696	2	1.10345	1.65947	2.04042
17097	Lake	IL	44	2.9021	387	3.56822	553	3.45039	3.32952	2178	2.781	2178	2.781	2178	2.77994	2.78065	3.15164	9.00947	2.76874	22.3345	1.58003	2.10117	6	1.51724	1.94064	2.94069
17099	La Salle	IL	10	2.19817	350	3.52504	564	3.46065	3.08149	0	1	2178	2.781	2178	2.77994	2.18698	2.71102	9.95179	2.96244	23.1252	1.40807	2.11966	3	1.2069	1.74432	2.47464
17101	Lawrence	IL	2	1.54895	39	2.58931	307	3.14395	2.44139	0	1	0	1	0	1	1	1.75456	12.7451	3.53663	24.9869	1.00314	2.26366	8	1.72414	2.1891	2.10024
17103	Lee	IL	7	2.03905	350	3.52504	504	3.40208	3.00822	0	1	2178	2.781	2178	2.77994	2.18698	2.67266	9.12319	2.79212	22.4858	1.54714	2.09308	3	1.2069	1.72644	2.43349
17107	Logan	IL	15	2.3854	53	2.7186	522	3.42036	2.8595	0	1	0	1	2178	2.77994	1.59331	2.28403	11.3123	3.24211	24.1546	1.18415	2.1671	1	1	1.63706	2.08372
17109	McDonough	IL	2	1.54895	41	2.61033	450	3.34307	2.51549	0	1	0	1	0	1	1	1.79335	10.8956	3.15644	24.0438	1.20825	2.11472	3	1.2069	1.741	1.80074
17111	McHenry	IL	68	3.11568	388	3.56933	554	3.45134	3.4021	0	1	2178	2.781	2178	2.77994	2.18698	2.87885	8.79029	2.72369	22.2856	1.59068	2.0719	3	1.2069	1.71219	2.57394
17113	McLean	IL	11	2.24165	120	3.0662	601	3.49374	2.95282	0	1	0	1	2178	2.77994	1.59331	2.33288	10.8046	3.13774	23.7914	1.26315	2.14551	4	1.31034	1.8313	2.26159
17115	Macon	IL	6	1.97233	51	2.70234	509	3.40722	2.71057	0	1	0	1	2178	2.77994	1.59331	2.20606	11.5635	3.29374	24.2779	1.15735	2.18822	2	1.10345	1.72085	2.08799
17117	Macoupin	IL	8	2.0979	108	3.02121	229	2.99132	2.72017	0	1	0	1	0	1	1	1.9005	12.2151	3.42768	24.8517	1.03255	2.19599	4	1.31034	1.86525	1.97006
17119	Madison	IL	58	3.03745	101	2.99261	187	2.88582	2.99129	0	1	0	1	0	1	1	2.04242	13.033	3.5958	25.6418	1	2.31133	6	1.51724	2.082	2.2325
17121	Marion	IL	0	1	92	2.95281	235	3.00479	2.33213	0	1	0	1	0	1	1	1.69736	12.6889	3.52507	25.0586	1	2.25116	4	1.31034	1.90235	1.84857
17123	Marshall	IL	5	1.8953	134	3.11337	488	3.38528	2.81561	0	1	0	1	2178	2.77994	1.59331	2.26105	10.3395	3.04213	23.5103	1.32431	2.11621	1	1	1.60283	2.04186
17125	Mason	IL	7	2.03905	47	2.66786	477	3.37341	2.71004	0	1	0	1	2178	2.77994	1.59331	2.20578	11.3	3.23956	24.3151	1.14925	2.13524	3	1.2069	1.7548	2.11262
17127	Massac	IL	2	1.54895	25	2.40371	217	2.9633	2.31811	0	1	0	1	0	1	1	1.69002	14.0833	3.81171	25.781	1	2.495	10	1.93103	2.48388	2.26871
17129	Menard	IL	3	1.6927	46	2.65879	434	3.32422	2.57385	0	1	0	1	2178	2.77994	1.59331	2.13449	11.4061	3.26138	24.2113	1.17182	2.173	1	1	1.64103	1.97721
17133	Monroe	IL	58	3.03745	95	2.96649	186	2.88303	2.98156	0	1	0	1	0	1	1	2.03733	13.3452	3.65997	25.6969	1	2.36592	9	1.82759	2.32747	2.40839
17135	Montgomery	IL	0	1	113	3.04053	248	3.03283	2.37109	0	1	0	1	0	1	1	1.71776	12.2143	3.42752	24.8248	1.0384	2.20083	2	1.10345	1.72933	1.7369
17137	Morgan	IL	2	1.54895	111	3.0329	220	2.97045	2.53231	0	1	0	1	0	1	1	1.80215	11.691	3.31995	24.4868	1.1119	2.17185	3	1.2069	1.77942	1.8353
17139	Moultrie	IL	9	2.15055	47	2.66786	488	3.38528	2.75156	0	1	0	1	2178	2.77994	1.59331	2.22752	11.6734	3.31634	24.3026	1.15196	2.20286	2	1.10345	1.7307	2.1109
17141	Ogle	IL	15	2.3854	376	3.55583	524	3.42235	3.14198	0	1	2178	2.781	2178	2.77994	2.18698	2.74268	8.89255	2.74471	22.2942	1.58881	2.08819	3	1.2069	1.72315	2.48232
17143	Peoria	IL	12	2.28164	61	2.77812	546	3.44376	2.85249	0	1	0	1	2178	2.77994	1.59331	2.28036	10.4954	3.07418	23.7231	1.27802	2.10409	3	1.2069	1.73385	2.15186
17145	Perry	IL	2	1.54895	92	2.95281	192	2.89956	2.48149	0	1	0	1	0	1	1	1.77555	13.3128	3.65332	25.4763	1	2.36026	8	1.72414	2.25408	2.16314
17147	Piatt	IL	11	2.24165	51	2.70234	546	3.44376	2.81352	0	1	0	1	2178	2.77994	1.59331	2.25996	11.1398	3.20663	23.783	1.26498	2.20568	2	1.10345	1.7326	2.13602
17149	Pike	IL	3	1.6927	113	3.04053	189	2.89136	2.55664	0	1	0	1	0	1	1	1.81489	11.7402	3.33005	24.6165	1.08371	2.15646	4	1.31034	1.83866	1.88796
17151	Pope	IL	4	1.8042	31	2.49317	261	3.05943	2.4665	0	1	0	1	0	1	1	1.7677	13.6549	3.72363	25.2624	1	2.42008	12	2.13793	2.57265	2.3905
17153	Pulaski	IL	0	1	17	2.24528	211	2.9487	2.07509	0	1	0	1	0	1	1	1.5628	14.275	3.85111	26.0042	1	2.52853	11	2.03448	2.57602	2.24304
17157	Randolph	IL	3	1.6927	96	2.97095	187	2.88582	2.53136	0	1	0	1	0	1	1	1.80165	13.4299	3.67739	25.6916	1	2.38074	8	1.72414	2.26785	2.19232
17159	Richland	IL	1	1.34635	42	2.62046	264	3.06538	2.35724	0	1	0	1	0	1	1	1.7105	12.7059	3.52857	24.9634	1.00824	2.26115	5	1.41379	1.97866	1.91402
17161	Rock Island	IL	13	2.31867	61	2.77812	501	3.39897	2.84988	0	1	0	1	2178	2.77994	1.59331	2.27899	10.1615	3.00554	23.7505	1.27205	2.04062	4	1.31034	1.76074	2.17053
17163	St. Clair	IL	59	3.04585	98	2.97975	188	2.8886	2.99072	0	1	0	1	0	1	1	2.04213	13.3659	3.66423	25.73	1	2.36954	9	1.82759	2.32991	2.41368
17165	Saline	IL	2	1.54895	32	2.50642	234	3.00257	2.36591	0	1	0	1	0	1	1	1.71504	13.4512	3.68177	25.2517	1	2.38446	10	1.93103	2.40953	2.23261
17167	Sangamon	IL	11	2.24165	117	3.05539	454	3.34768	2.90002	0	1	0	1	2178	2.77994	1.59331	2.30524	11.6407	3.3096	24.3673	1.1379	2.18517	4	1.31034	1.85797	2.26088
17171	Scott	IL	3	1.6927	101	2.99261	188	2.8886	2.53958	0	1	0	1	0	1	1	1.80596	11.7397	3.32996	24.5576	1.09651	2.16728	3	1.2069	1.77635	1.83583
17173	Shelby	IL	11	2.24165	99	2.98408	491	3.38848	2.88974	0	1	0	1	0	1	1	1.98926	11.9865	3.38069	24.6061	1.08596	2.20146	4	1.31034	1.86893	2.0377
17175	Stark	IL	5	1.8953	79	2.88794	489	3.38635	2.74009	0	1	0	1	2178	2.77994	1.59331	2.22152	10.0312	2.97877	23.3318	1.36312	2.09532	1	1	1.58878	2.00266
17179	Tazewell	IL	11	2.24165	56	2.7419	523	3.42135	2.81929	0	1	0	1	2178	2.77994	1.59331	2.26298	10.9611	3.16991	24.0501	1.20689	2.12502	3	1.2069	1.74792	2.14944
17181	Union	IL	7	2.03905	27	2.43564	225	2.98215	2.50017	0	1	0	1	0	1	1	1.78533	13.7991	3.75329	25.6103	1	2.44531	13	2.24138	2.65921	2.46673
17183	Vermilion	IL	7	2.03905	135	3.11655	592	3.48588	2.89893	0	1	0	1	2178	2.77994	1.59331	2.30467	10.9589	3.16946	23.6525	1.29336	2.1982	10	1.93103	2.28424	2.57237
17185	Wabash	IL	2	1.54895	37	2.56721	284	3.10341	2.42031	0	1	0	1	0	1	1	1.74352	13.0403	3.5973	25.2515	1	2.31261	7	1.62069	2.15244	2.06534
17187	Warren	IL	2	1.54895	44	2.64005	502	3.40001	2.54466	0	1	0	1	2178	2.77994	1.59331	2.11921	10.4352	3.06182	23.6693	1.28972	2.10353	1	1	1.5943	1.93184
17189	Washington	IL	5	1.8953	92	2.95281	198	2.91558	2.60346	0	1	0	1	0	1	1	1.8394	13.0565	3.60064	25.3245	1	2.31544	6	1.51724	2.08477	2.08597
17191	Wayne	IL	1	1.34635	48	2.67674	261	3.05943	2.37418	0	1	0	1	0	1	1	1.71937	12.9707	3.58301	25.1807	1	2.30044	2	1.10345	1.79634	1.78711
17193	White	IL	0	1	30	2.47949	274	3.08474	2.19972	0	1	0	1	0	1	1	1.62804	13.3719	3.66546	25.3363	1	2.37059	5	1.41379	2.05228	1.90755
17197	Will	IL	206	3.66463	337	3.50878	610	3.50148	3.58337	0	1	2178	2.781	2178	2.77994	2.18698	2.97375	10	2.97236	23.1963	1.39259	2.11493	8	1.72414	2.08906	2.91913
17199	Williamson	IL	4	1.8042	47	2.66786	210	2.94622	2.48719	0	1	0	1	0	1	1	1.77853	13.3	3.65069	25.2935	1	2.35802	8	1.72414	2.25257	2.16422
17201	Winnebago	IL	19	2.4969	380	3.56038	522	3.42036	3.18037	0	1	2178	2.781	2178	2.77994	2.18698	2.76278	8.78624	2.72285	22.3766	1.57087	2.05434	4	1.31034	1.76997	2.53128
18001	Adams	IN	13	2.31867	156	3.17842	753	3.61114	3.05603	0	1	0	1	0	1	1	2.07632	10.3872	3.05193	23.2306	1.38514	2.17629	9	1.82759	2.19992	2.34359
18003	Allen	IN	14	2.35315	119	3.06263	813	3.65106	3.0421	0	1	0	1	2178	2.77994	1.59331	2.37962	10.1221	2.99745	22.9754	1.44064	2.17716	9	1.82759	2.2005	2.56594
18005	Bartholomew	IN	4	1.8042	178	3.23492	380	3.25503	2.78201	0	1	0	1	0	1	1	1.93287	11.7543	3.33296	23.9477	1.22917	2.28269	14	2.34483	2.6194	2.54557
18007	Benton	IN	4	1.8042	267	3.4088	577	3.47252	2.91375	0	1	0	1	2178	2.77994	1.59331	2.31243	10.47	3.06896	23.1901	1.39394	2.19827	4	1.31034	1.86678	2.27259
18009	Blackford	IN	4	1.8042	130	3.10042	649	3.53375	2.83056	0	1	0	1	2178	2.77994	1.59331	2.26887	10.4425	3.0633	23.0695	1.42018	2.21577	7	1.62069	2.08731	2.40208
18011	Boone	IN	43	2.89087	92	2.95281	560	3.45694	3.12079	0	1	0	1	2178	2.77994	1.59331	2.42081	10.9699	3.17172	23.3412	1.36108	2.25773	10	1.93103	2.32428	2.68665
18013	Brown	IN	12	2.28164	120	3.0662	323	3.17041	2.85745	0	1	0	1	0	1	1	1.97236	11.8067	3.34373	23.9479	1.22912	2.2918	15	2.44828	2.69512	2.62986
18015	Carroll	IN	9	2.15055	142	3.13818	630	3.51828	2.95464	0	1	0	1	2178	2.77994	1.59331	2.33383	10.6802	3.11218	23.2157	1.38838	2.2303	10	1.93103	2.30583	2.60951
18017	Cass	IN	6	1.97233	122	3.07327	662	3.54407	2.88148	0	1	0	1	2178	2.77994	1.59331	2.29554	10.2582	3.02541	22.9468	1.44685	2.20623	9	1.82759	2.22006	2.51873
18019	Clark	IN	24	2.6084	118	3.05902	340	3.19712	2.97401	0	1	0	1	0	1	1	2.03338	13.0523	3.59976	24.717	1.06183	2.3673	16	2.55172	2.81549	2.76258
18021	Clay	IN	5	1.8953	92	2.95281	491	3.38848	2.76264	0	1	0	1	0	1	1	1.92273	11.7182	3.32553	23.9914	1.21965	2.26826	15	2.44828	2.67928	2.58196
18023	Clinton	IN	20	2.52128	122	3.07327	611	3.50233	3.05221	0	1	0	1	2178	2.77994	1.59331	2.38491	10.6958	3.11537	23.0909	1.41552	2.25611	9	1.82759	2.25361	2.60867
18025	Crawford	IN	2	1.54895	62	2.78502	313	3.15403	2.51066	0	1	0	1	0	1	1	1.79082	12.6674	3.52066	24.3398	1.14389	2.36981	16	2.55172	2.81718	2.58634
18027	Daviess	IN	4	1.8042	99	2.98408	298	3.12846	2.65498	0	1	0	1	0	1	1	1.86637	12.5784	3.50235	24.7194	1.06132	2.284	14	2.34483	2.62029	2.49755
18029	Dearborn	IN	43	2.89087	189	3.26061	369	3.23974	3.15129	0	1	0	1	0	1	1	2.12618	12.0837	3.40067	24.0273	1.21186	2.32556	17	2.65517	2.85699	2.86086
18031	Decatur	IN	1	1.34635	189	3.26061	383	3.25913	2.63793	0	1	0	1	0	1	1	1.85744	11.6109	3.30348	23.7031	1.28237	2.30286	15	2.44828	2.70256	2.55122
18033	DeKalb	IN	18	2.47127	132	3.10694	799	3.64202	3.09373	0	1	0	1	2178	2.77994	1.59331	2.40665	9.85518	2.94258	22.6665	1.50784	2.18765	9	1.82759	2.20756	2.59088
18035	Delaware	IN	6	1.97233	172	3.22023	608	3.49977	2.91604	0	1	0	1	0	1	1	2.00303	10.5062	3.0764	23.0179	1.4314	2.23647	8	1.72414	2.17081	2.26866
18037	Dubois	IN	5	1.8953	63	2.7918	312	3.15237	2.62897	0	1	0	1	0	1	1	1.85275	12.7316	3.53384	24.6086	1.08542	2.33129	15	2.44828	2.72168	2.56178
18039	Elkhart	IN	14	2.35315	84	2.91406	809	3.64849	2.99123	0	1	0	1	2178	2.77994	1.59331	2.35299	9.75359	2.9217	22.5459	1.53406	2.19219	9	1.82759	2.21061	2.55385
18041	Fayette	IN	2	1.54895	172	3.22023	411	3.29587	2.7049	0	1	0	1	0	1	1	1.8925	10.8567	3.14845	23.0125	1.43258	2.29876	16	2.55172	2.76938	2.62577
18043	Floyd	IN	24	2.6084	73	2.85435	293	3.11965	2.87904	0	1	0	1	0	1	1	1.98366	13.1184	3.61336	24.7307	1.05887	2.37635	17	2.65517	2.89116	2.78157
18045	Fountain	IN	7	2.03905	115	3.04802	583	3.4779	2.87317	0	1	0	1	2178	2.77994	1.59331	2.29118	10.9853	3.17488	23.5457	1.3166	2.22258	14	2.34483	2.57897	2.77816
18047	Franklin	IN	10	2.19817	194	3.2718	396	3.27651	2.93427	0	1	0	1	0	1	1	2.01257	11.5255	3.28594	23.5191	1.32238	2.32198	16	2.55172	2.785	2.72505
18049	Fulton	IN	6	1.97233	147	3.15298	754	3.61183	2.93112	0	1	0	1	2178	2.77994	1.59331	2.32152	9.92051	2.95601	22.6876	1.50324	2.19517	11	2.03448	2.35178	2.63412
18051	Gibson	IN	10	2.19817	40	2.59994	339	3.19558	2.68088	0	1	0	1	0	1	1	1.87993	13.2269	3.63566	25.3971	1	2.34523	12	2.13793	2.52231	2.43578
18053	Grant	IN	11	2.24165	136	3.11971	739	3.60137	3.00706	0	1	0	1	2178	2.77994	1.59331	2.36127	10.4936	3.07382	23.1458	1.40357	2.2106	7	1.62069	2.08382	2.46714
18055	Greene	IN	7	2.03905	108	3.02121	330	3.18157	2.7644	0	1	0	1	0	1	1	1.92365	12.0526	3.39428	24.174	1.17994	2.29297	15	2.44828	2.6959	2.59479
18057	Hamilton	IN	41	2.86762	110	3.02904	610	3.50148	3.15362	0	1	0	1	2178	2.77994	1.59331	2.438	10.9325	3.16403	23.2935	1.37145	2.26001	9	1.82759	2.25623	2.64944
18059	Hancock	IN	39	2.84325	163	3.19721	442	3.33373	3.14556	0	1	0	1	0	1	1	2.12318	10.975	3.17277	23.3348	1.36247	2.25981	9	1.82759	2.2561	2.41898
18061	Harrison	IN	23	2.588	78	2.88252	308	3.14565	2.8904	0	1	0	1	0	1	1	1.98961	13.0477	3.59882	24.6547	1.0754	2.37804	16	2.55172	2.82271	2.73585
18063	Hendricks	IN	38	2.83059	91	2.94815	531	3.42926	3.08962	0	1	0	1	2178	2.77994	1.59331	2.40449	11.1882	3.21659	23.5669	1.31198	2.25413	13	2.24138	2.53061	2.82569
18065	Henry	IN	8	2.0979	190	3.26287	442	3.33373	2.91677	0	1	0	1	0	1	1	2.00341	10.3155	3.03721	22.6162	1.51876	2.27745	11	2.03448	2.40713	2.44186
18067	Howard	IN	7	2.03905	114	3.04429	668	3.54877	2.89577	0	1	0	1	2178	2.77994	1.59331	2.30302	10.6022	3.09614	23.2035	1.39104	2.21892	9	1.82759	2.22859	2.53044
18069	Huntington	IN	16	2.41569	118	3.05902	775	3.62614	3.05355	0	1	0	1	2178	2.77994	1.59331	2.38561	10.3723	3.04887	23.1637	1.39969	2.18607	9	1.82759	2.20649	2.57471
18071	Jackson	IN	8	2.0979	154	3.17289	341	3.19865	2.84102	0	1	0	1	0	1	1	1.96376	12.0749	3.39886	24.0254	1.21226	2.32436	15	2.44828	2.71702	2.63959
18073	Jasper	IN	17	2.44425	285	3.43681	624	3.51329	3.15234	0	1	2178	2.781	2178	2.77994	2.18698	2.74811	10.0944	2.99176	22.9697	1.44189	2.17338	6	1.51724	1.98921	2.68096
18075	Jay	IN	2	1.54895	177	3.2325	545	3.44281	2.75849	0	1	0	1	0	1	1	1.92055	10.4596	3.06682	23.1119	1.41095	2.21091	8	1.72414	2.15362	2.19574
18077	Jefferson	IN	3	1.6927	173	3.22271	348	3.20923	2.72496	0	1	0	1	0	1	1	1.903	12.0004	3.38354	23.7146	1.27987	2.36884	18	2.75862	2.95569	2.76977
18079	Jennings	IN	2	1.54895	184	3.24912	353	3.21666	2.68796	0	1	0	1	0	1	1	1.88363	11.9798	3.37932	23.8516	1.25006	2.33989	14	2.34483	2.65788	2.53769
18081	Johnson	IN	33	2.76204	131	3.10369	402	3.28434	3.07012	0	1	0	1	0	1	1	2.08369	11.4798	3.27653	23.7893	1.26361	2.26397	14	2.34483	2.60682	2.64671
18083	Knox	IN	2	1.54895	80	2.89329	362	3.22977	2.5726	0	1	0	1	0	1	1	1.82324	12.7081	3.52901	24.932	1.01508	2.26734	13	2.24138	2.5395	2.40688
18085	Kosciusko	IN	7	2.03905	94	2.96198	854	3.67668	2.91112	0	1	0	1	2178	2.77994	1.59331	2.31105	9.95862	2.96384	22.7406	1.49171	2.19202	11	2.03448	2.34966	2.62491
18087	LaGrange	IN	6	1.97233	123	3.07676	835	3.66496	2.92335	0	1	0	1	2178	2.77994	1.59331	2.31745	9.55817	2.88153	22.379	1.57037	2.1889	9	1.82759	2.2084	2.52623
18089	Lake	IN	17	2.44425	323	3.49056	619	3.5091	3.16902	0	1	2178	2.781	2178	2.77994	2.18698	2.75684	10.1455	3.00226	23.187	1.39462	2.14211	8	1.72414	2.10734	2.77379
18091	LaPorte	IN	15	2.3854	306	3.46734	672	3.55188	3.1558	0	1	2178	2.781	2178	2.77994	2.18698	2.74992	9.85986	2.94354	22.6684	1.50742	2.18811	9	1.82759	2.20787	2.84228
18093	Lawrence	IN	7	2.03905	107	3.01724	303	3.13713	2.7481	0	1	0	1	0	1	1	1.91512	12.2113	3.42691	24.1256	1.19047	2.32969	14	2.34483	2.65102	2.55571
18095	Madison	IN	22	2.56673	155	3.17566	632	3.51993	3.1079	0	1	0	1	2178	2.77994	1.59331	2.41406	10.6792	3.11196	23.1185	1.40952	2.2481	8	1.72414	2.17864	2.57515
18097	Marion	IN	49	2.95475	100	2.98836	547	3.44471	3.15015	0	1	0	1	0	1	1	2.12558	11.4271	3.2657	23.8215	1.2566	2.2488	12	2.13793	2.45744	2.56807
18099	Marshall	IN	12	2.28164	247	3.37539	809	3.64849	3.12244	0	1	0	1	2178	2.77994	1.59331	2.42168	9.94168	2.96036	22.7289	1.49426	2.19122	12	2.13793	2.41871	2.75638
18101	Martin	IN	4	1.8042	99	2.98408	295	3.12319	2.6532	0	1	0	1	0	1	1	1.86544	12.3704	3.4596	24.3203	1.14813	2.32148	15	2.44828	2.71508	2.56623
18103	Miami	IN	10	2.19817	121	3.06975	714	3.58345	2.96957	0	1	0	1	2178	2.77994	1.59331	2.34165	10.2711	3.02808	22.9884	1.43782	2.20082	8	1.72414	2.14683	2.49889
18105	Monroe	IN	8	2.0979	103	3.00098	343	3.20169	2.78417	0	1	0	1	0	1	1	1.934	11.8627	3.35523	23.9546	1.22767	2.30036	15	2.44828	2.70087	2.60601
18107	Montgomery	IN	13	2.31867	92	2.95281	570	3.46616	2.9313	0	1	0	1	2178	2.77994	1.59331	2.32161	10.827	3.14235	23.273	1.37592	2.24537	13	2.24138	2.52472	2.76073
18109	Morgan	IN	40	2.85558	90	2.94345	346	3.20623	3.02137	0	1	0	1	0	1	1	2.05817	11.4132	3.26284	23.7184	1.27903	2.26544	14	2.34483	2.60781	2.62876
18111	Newton	IN	11	2.24165	289	3.44279	574	3.4698	3.07152	0	1	2178	2.781	2178	2.77994	2.18698	2.7058	10.2309	3.01981	23.1772	1.39676	2.15885	4	1.31034	1.84027	2.54102
18113	Noble	IN	20	2.52128	97	2.97537	850	3.67423	3.07712	0	1	0	1	2178	2.77994	1.59331	2.39795	9.82241	2.93585	22.5651	1.52988	2.20067	10	1.93103	2.2859	2.64184
18115	Ohio	IN	11	2.24165	174	3.22518	351	3.2137	2.91207	0	1	0	1	0	1	1	2.00095	12.2924	3.44358	24.2027	1.17369	2.32959	15	2.44828	2.72054	2.66938
18117	Orange	IN	3	1.6927	95	2.96649	306	3.14226	2.61617	0	1	0	1	0	1	1	1.84605	12.4391	3.47373	24.14	1.18734	2.36685	14	2.34483	2.67602	2.52346
18119	Owen	IN	7	2.03905	90	2.94345	359	3.22543	2.75299	0	1	0	1	0	1	1	1.91768	11.6379	3.30904	23.7973	1.26188	2.29016	15	2.44828	2.69401	2.58904
18121	Parke	IN	6	1.97233	95	2.96649	540	3.43801	2.80984	0	1	0	1	2178	2.77994	1.59331	2.25803	11.4877	3.27815	23.9374	1.23141	2.23796	14	2.34483	2.58932	2.76148
18123	Perry	IN	2	1.54895	59	2.764	306	3.14226	2.49962	0	1	0	1	0	1	1	1.78504	13.1362	3.61703	24.877	1.02705	2.35239	17	2.65517	2.87504	2.62445
18125	Pike	IN	6	1.97233	66	2.81154	331	3.18315	2.6719	0	1	0	1	0	1	1	1.87522	12.9756	3.58401	25.0553	1	2.3013	14	2.34483	2.63192	2.51255
18127	Porter	IN	18	2.47127	315	3.47979	615	3.50573	3.17336	0	1	2178	2.781	2178	2.77994	2.18698	2.75911	9.99644	2.97162	22.8869	1.4599	2.17157	10	1.93103	2.26632	2.89178
18129	Posey	IN	8	2.0979	28	2.45076	292	3.11787	2.57076	0	1	0	1	0	1	1	1.82228	13.5823	3.70872	25.5736	1	2.40739	14	2.34483	2.70329	2.52602
18131	Pulaski	IN	2	1.54895	302	3.46169	698	3.57165	2.879	0	1	2178	2.781	2178	2.77994	2.18698	2.60501	9.97912	2.96806	22.7545	1.48868	2.19302	10	1.93103	2.28076	2.78959
18133	Putnam	IN	9	2.15055	93	2.95742	538	3.43608	2.86613	0	1	0	1	2178	2.77994	1.59331	2.2875	11.1989	3.21878	23.548	1.31609	2.2595	13	2.24138	2.53422	2.74272
18135	Randolph	IN	3	1.6927	188	3.25834	522	3.42036	2.80801	0	1	0	1	0	1	1	1.94648	10.2976	3.03352	22.7094	1.49849	2.25706	10	1.93103	2.32383	2.33925
18137	Ripley	IN	0	1	196	3.2762	369	3.23974	2.52007	0	1	0	1	0	1	1	1.79574	11.7462	3.33129	23.6508	1.29374	2.3362	17	2.65517	2.86415	2.62431
18139	Rush	IN	3	1.6927	179	3.23732	412	3.29713	2.75946	0	1	0	1	0	1	1	1.92106	10.874	3.152	23.1192	1.40937	2.28204	14	2.34483	2.61897	2.53661
18141	St. Joseph	IN	12	2.28164	267	3.4088	758	3.61459	3.12228	0	1	2178	2.781	2178	2.77994	2.18698	2.73237	9.80258	2.93177	22.6002	1.52224	2.1907	8	1.72414	2.14003	2.7798
18143	Scott	IN	4	1.8042	146	3.15006	290	3.11429	2.70608	0	1	0	1	0	1	1	1.89312	12.3853	3.46265	24.1245	1.19072	2.3603	15	2.44828	2.7412	2.6056
18145	Shelby	IN	31	2.73175	167	3.20759	413	3.2984	3.09963	0	1	0	1	0	1	1	2.09914	11.4344	3.26721	23.7311	1.27627	2.26682	13	2.24138	2.53915	2.6085
18147	Spencer	IN	7	2.03905	56	2.7419	290	3.11429	2.64774	0	1	0	1	0	1	1	1.86258	13.4816	3.68801	25.3422	1	2.38977	14	2.34483	2.69143	2.54684
18149	Starke	IN	7	2.03905	278	3.42613	671	3.55111	3.02509	0	1	2178	2.781	2178	2.77994	2.18698	2.68149	9.82824	2.93704	22.5872	1.52506	2.19759	11	2.03448	2.35341	2.89871
18151	Steuben	IN	4	1.8042	136	3.11971	769	3.62209	2.86679	0	1	0	1	2178	2.77994	1.59331	2.28784	9.33711	2.83609	22.2343	1.60182	2.17701	8	1.72414	2.13082	2.4478
18153	Sullivan	IN	6	1.97233	81	2.89858	369	3.23974	2.72024	0	1	0	1	0	1	1	1.90053	12.3577	3.457	24.5941	1.08858	2.2686	12	2.13793	2.47076	2.41314
18155	Switzerland	IN	11	2.24165	175	3.22764	355	3.2196	2.91488	0	1	0	1	0	1	1	2.00242	12.3414	3.45364	24.1216	1.19134	2.35316	16	2.55172	2.80598	2.73298
18157	Tippecanoe	IN	5	1.8953	136	3.11971	599	3.492	2.85366	0	1	0	1	2178	2.77994	1.59331	2.28097	10.837	3.1444	23.3713	1.35453	2.22891	10	1.93103	2.3049	2.57015
18159	Tipton	IN	18	2.47127	93	2.95742	621	3.51078	2.99923	0	1	0	1	2178	2.77994	1.59331	2.35717	10.5916	3.09395	23.0078	1.43358	2.25325	7	1.62069	2.11252	2.48514
18161	Union	IN	12	2.28164	163	3.19721	391	3.26989	2.93503	0	1	0	1	0	1	1	2.01297	10.9137	3.16017	23.0452	1.42546	2.30268	16	2.55172	2.77202	2.71585
18163	Vanderburgh	IN	10	2.19817	26	2.41997	276	3.08853	2.58427	0	1	0	1	0	1	1	1.82935	13.6292	3.71837	25.5963	1	2.4156	14	2.34483	2.70881	2.53524
18165	Vermillion	IN	7	2.03905	94	2.96198	548	3.44567	2.83336	0	1	0	1	2178	2.77994	1.59331	2.27034	11.4939	3.27944	24.0039	1.21695	2.22676	12	2.13793	2.44262	2.66314
18167	Vigo	IN	5	1.8953	90	2.94345	552	3.44945	2.78001	0	1	0	1	0	1	1	1.93182	11.9998	3.38342	24.3985	1.13112	2.24219	15	2.44828	2.66175	2.57578
18169	Wabash	IN	11	2.24165	122	3.07327	758	3.61459	2.99587	0	1	0	1	2178	2.77994	1.59331	2.35542	10.2222	3.01802	22.9333	1.44979	2.20245	10	1.93103	2.28709	2.61159
18171	Warren	IN	6	1.97233	133	3.11017	566	3.46249	2.86645	0	1	0	1	2178	2.77994	1.59331	2.28766	10.7616	3.1289	23.3791	1.35284	2.21429	11	2.03448	2.36464	2.61876
18173	Warrick	IN	15	2.3854	56	2.7419	294	3.12143	2.76672	0	1	0	1	0	1	1	1.92486	13.5085	3.69355	25.4589	1	2.39449	14	2.34483	2.69461	2.59473
18175	Washington	IN	7	2.03905	138	3.12595	313	3.15403	2.79039	0	1	0	1	0	1	1	1.93725	12.4247	3.47076	24.106	1.19474	2.37063	16	2.55172	2.81773	2.69389
18177	Wayne	IN	2	1.54895	185	3.25145	431	3.32061	2.72373	0	1	0	1	0	1	1	1.90236	10.4456	3.06396	22.6958	1.50145	2.28547	12	2.13793	2.48211	2.42278
18179	Wells	IN	15	2.3854	129	3.09711	739	3.60137	3.04784	0	1	0	1	2178	2.77994	1.59331	2.38262	10.3813	3.05074	23.1817	1.39578	2.18433	8	1.72414	2.13574	2.52075
18181	White	IN	5	1.8953	280	3.42921	664	3.54564	2.9759	0	1	0	1	2178	2.77994	1.59331	2.34496	10.3462	3.04351	23.0658	1.42098	2.19962	10	1.93103	2.28519	2.60255
18183	Whitley	IN	16	2.41569	90	2.94345	831	3.66246	3.02687	0	1	0	1	2178	2.77994	1.59331	2.37165	10.0682	2.98638	22.7996	1.47888	2.20027	11	2.03448	2.35522	2.67331
19001	Adair	IA	1	1.34635	62	2.78502	177	2.8572	2.34255	0	1	0	1	0	1	1	1.70282	9.99323	2.97096	23.7545	1.27119	2.01046	1	1	1.5317	1.58135
19003	Adams	IA	1	1.34635	60	2.77112	176	2.85425	2.33688	0	1	0	1	0	1	1	1.69985	10.027	2.97791	23.7702	1.26776	2.01346	2	1.10345	1.6033	1.63157
19005	Allamakee	IA	1	1.34635	34	2.53178	381	3.2564	2.39168	0	1	0	1	0	1	1	1.72853	8.02285	2.56593	22.1943	1.61052	1.95458	2	1.10345	1.5637	1.62358
19007	Appanoose	IA	1	1.34635	36	2.55572	191	2.89684	2.27871	0	1	0	1	0	1	1	1.6694	10.428	3.06032	24.0671	1.2032	2.02865	2	1.10345	1.61352	1.61677
19009	Audubon	IA	0	1	64	2.79848	122	2.66343	2.16528	0	1	0	1	0	1	1	1.61002	9.40819	2.8507	23.3149	1.36679	1.98949	1	1	1.5176	1.50313
19011	Benton	IA	7	2.03905	58	2.75675	168	2.83003	2.55706	0	1	0	1	0	1	1	1.81511	8.931	2.75261	22.9316	1.45016	1.97697	3	1.2069	1.64834	1.74886
19013	Black Hawk	IA	4	1.8042	47	2.66786	177	2.8572	2.45723	0	1	0	1	0	1	1	1.76285	8.47158	2.65817	22.6376	1.51411	1.95103	3	1.2069	1.63089	1.69786
19015	Boone	IA	27	2.66502	44	2.64005	136	2.72	2.69144	0	1	0	1	0	1	1	1.88546	9.15099	2.79783	23.2067	1.39033	1.96454	1	1	1.50081	1.69239
19017	Bremer	IA	5	1.8953	35	2.54391	245	3.02649	2.50316	0	1	0	1	0	1	1	1.78689	8.19315	2.60094	22.3853	1.56899	1.94902	3	1.2069	1.62954	1.71446
19019	Buchanan	IA	8	2.0979	41	2.61033	212	2.95116	2.56835	0	1	0	1	0	1	1	1.82102	8.1917	2.60064	22.2486	1.59873	1.97407	3	1.2069	1.64639	1.75176
19021	Buena Vista	IA	0	1	10	2.0331	146	2.75695	1.93913	0	1	0	1	0	1	1	1.49163	8.24936	2.61249	22.7273	1.49461	1.89558	1	1	1.45443	1.37028
19023	Butler	IA	4	1.8042	56	2.7419	229	2.99132	2.5273	0	1	0	1	0	1	1	1.79953	8.41577	2.6467	22.6893	1.50286	1.9317	1	1	1.47872	1.61335
19025	Calhoun	IA	0	1	40	2.59994	131	2.7005	2.11093	0	1	0	1	0	1	1	1.58156	8.64992	2.69483	22.9755	1.44062	1.9197	1	1	1.47065	1.44796
19027	Carroll	IA	0	1	64	2.79848	116	2.63718	2.15644	0	1	0	1	0	1	1	1.60539	9.07301	2.7818	23.2421	1.38264	1.94436	1	1	1.48723	1.47753
19029	Cass	IA	1	1.34635	64	2.79848	171	2.83925	2.34104	0	1	0	1	0	1	1	1.70202	9.809	2.93309	23.6267	1.29897	2.00188	1	1	1.52593	1.57655
19031	Cedar	IA	15	2.3854	38	2.5784	456	3.34997	2.78862	0	1	0	1	2178	2.77994	1.59331	2.24692	9.43865	2.85696	23.1831	1.39547	2.01921	3	1.2069	1.67675	2.08562
19033	Cerro Gordo	IA	4	1.8042	33	2.51929	217	2.9633	2.44293	0	1	0	1	0	1	1	1.75536	7.72522	2.50475	22.2498	1.59846	1.89227	1	1	1.4522	1.56163
19035	Cherokee	IA	3	1.6927	12	2.10508	117	2.64164	2.15771	0	1	0	1	0	1	1	1.60605	8.37927	2.6392	22.8704	1.46347	1.89181	1	1	1.45189	1.45215
19037	Chickasaw	IA	2	1.54895	38	2.5784	254	3.04527	2.40451	0	1	0	1	0	1	1	1.73525	7.85781	2.53201	22.0838	1.63457	1.94617	1	1	1.48846	1.57344
19039	Clarke	IA	1	1.34635	36	2.55572	196	2.9103	2.28324	0	1	0	1	0	1	1	1.67177	9.99606	2.97154	23.7914	1.26315	2.00412	2	1.10345	1.59702	1.60643
19041	Clay	IA	0	1	13	2.137	211	2.9487	2.03865	0	1	0	1	0	1	1	1.54372	7.83846	2.52803	22.5566	1.53173	1.8553	1	1	1.42733	1.38858
19043	Clayton	IA	3	1.6927	70	2.83652	392	3.27122	2.61583	0	1	0	1	2178	2.77994	1.59331	2.15647	8.16813	2.5958	22.2055	1.6081	1.97792	2	1.10345	1.5794	1.94819
19045	Clinton	IA	10	2.19817	64	2.79848	518	3.41635	2.82202	0	1	0	1	2178	2.77994	1.59331	2.26441	9.32123	2.83282	22.9709	1.44162	2.03794	3	1.2069	1.68935	2.10763
19047	Crawford	IA	0	1	60	2.77112	107	2.59512	2.13308	0	1	0	1	0	1	1	1.59316	9.19902	2.8077	23.3012	1.36979	1.95546	1	1	1.4947	1.47404
19049	Dallas	IA	23	2.588	36	2.55572	125	2.67608	2.62235	0	1	0	1	0	1	1	1.84928	9.51698	2.87306	23.5434	1.31709	1.96623	1	1	1.50195	1.66676
19051	Davis	IA	1	1.34635	35	2.54391	163	2.8143	2.24696	0	1	0	1	0	1	1	1.65277	10.8043	3.13768	24.369	1.13754	2.0386	2	1.10345	1.62021	1.6095
19053	Decatur	IA	0	1	36	2.55572	201	2.92341	2.17108	0	1	0	1	0	1	1	1.61305	10.159	3.00504	23.8402	1.25256	2.02361	2	1.10345	1.61013	1.57306
19055	Delaware	IA	5	1.8953	36	2.55572	334	3.18785	2.56144	0	1	0	1	0	1	1	1.8174	8.01187	2.56368	22.0092	1.65079	1.98692	3	1.2069	1.65503	1.75544
19057	Des Moines	IA	3	1.6927	39	2.58931	327	3.17682	2.50084	0	1	0	1	0	1	1	1.78568	10.7501	3.12654	24.1138	1.19304	2.07634	4	1.31034	1.78477	1.82715
19059	Dickinson	IA	0	1	14	2.16673	219	2.96807	2.05518	0	1	0	1	0	1	1	1.55238	7.37913	2.43361	22.2999	1.58755	1.82247	1	1	1.40525	1.37875
19061	Dubuque	IA	4	1.8042	73	2.85435	506	3.40415	2.70411	0	1	0	1	2178	2.77994	1.59331	2.20268	8.35368	2.63394	22.2785	1.59221	1.99686	2	1.10345	1.59213	1.99133
19063	Emmet	IA	1	1.34635	11	2.07059	217	2.9633	2.13779	0	1	0	1	0	1	1	1.59562	7.58145	2.4752	22.257	1.59689	1.8658	1	1	1.43439	1.43172
19065	Fayette	IA	2	1.54895	41	2.61033	265	3.06735	2.42269	0	1	0	1	0	1	1	1.74476	7.90673	2.54206	21.9874	1.65552	1.97256	1	1	1.50621	1.59339
19067	Floyd	IA	4	1.8042	37	2.56721	239	3.01358	2.47599	0	1	0	1	0	1	1	1.77267	8.03712	2.56887	22.3753	1.57117	1.9236	1	1	1.47327	1.58971
19069	Franklin	IA	5	1.8953	45	2.64952	204	2.93113	2.50661	0	1	0	1	0	1	1	1.7887	8.06434	2.57446	22.4678	1.55104	1.91124	1	1	1.46496	1.59536
19071	Fremont	IA	1	1.34635	48	2.67674	164	2.81748	2.29274	0	1	0	1	0	1	1	1.67674	10.82	3.1409	24.6043	1.08635	1.99779	2	1.10345	1.59276	1.60695
19073	Greene	IA	5	1.8953	41	2.61033	130	2.69651	2.41444	0	1	0	1	0	1	1	1.74045	9.1906	2.80597	23.3606	1.35686	1.94299	1	1	1.48632	1.57568
19075	Grundy	IA	4	1.8042	51	2.70234	137	2.72382	2.42394	0	1	0	1	0	1	1	1.74542	8.47372	2.65861	22.7056	1.49933	1.93883	1	1	1.48352	1.57727
19077	Guthrie	IA	5	1.8953	63	2.7918	125	2.67608	2.46865	0	1	0	1	0	1	1	1.76883	9.45185	2.85967	23.4618	1.33485	1.96995	1	1	1.50445	1.60971
19079	Hamilton	IA	4	1.8042	40	2.59994	155	2.78809	2.41111	0	1	0	1	0	1	1	1.7387	8.71202	2.7076	22.9878	1.43795	1.92829	1	1	1.47643	1.56717
19081	Hancock	IA	5	1.8953	30	2.47949	228	2.98904	2.46887	0	1	0	1	0	1	1	1.76894	7.7681	2.51357	22.2627	1.59566	1.89739	1	1	1.45564	1.57409
19083	Hardin	IA	4	1.8042	46	2.65879	158	2.79808	2.43428	0	1	0	1	0	1	1	1.75083	8.56792	2.67798	22.859	1.46596	1.92691	1	1	1.4755	1.57536
19085	Harrison	IA	4	1.8042	53	2.7186	104	2.58031	2.38111	0	1	0	1	0	1	1	1.723	9.82573	2.93653	23.8632	1.24754	1.96105	1	1	1.49847	1.57181
19087	Henry	IA	3	1.6927	32	2.50642	222	2.97516	2.40507	0	1	0	1	0	1	1	1.73554	10.7573	3.12801	24.2303	1.1677	2.05603	4	1.31034	1.77111	1.78047
19089	Howard	IA	3	1.6927	37	2.56721	255	3.04732	2.44981	0	1	0	1	0	1	1	1.75897	7.15418	2.38737	21.5037	1.76074	1.93047	1	1	1.47789	1.58307
19091	Humboldt	IA	0	1	35	2.54391	220	2.97045	2.18294	0	1	0	1	0	1	1	1.61926	8.24122	2.61082	22.6255	1.51675	1.91299	1	1	1.46614	1.47224
19093	Ida	IA	0	1	40	2.59994	103	2.57528	2.06878	0	1	0	1	0	1	1	1.5595	8.74835	2.71506	23.0475	1.42495	1.92358	1	1	1.47326	1.43372
19095	Iowa	IA	4	1.8042	55	2.73427	161	2.80787	2.46298	0	1	0	1	0	1	1	1.76586	9.59265	2.88862	23.5009	1.32634	1.98733	1	1	1.51614	1.6161
19097	Jackson	IA	5	1.8953	79	2.88794	505	3.40312	2.74573	0	1	0	1	2178	2.77994	1.59331	2.22447	8.7654	2.71857	22.526	1.53837	2.02305	2	1.10345	1.60975	2.02016
19099	Jasper	IA	23	2.588	43	2.63037	131	2.7005	2.65569	0	1	0	1	0	1	1	1.86674	9.70428	2.91156	23.6663	1.29036	1.97624	1	1	1.50868	1.68446
19101	Jefferson	IA	0	1	51	2.70234	146	2.75695	2.1644	0	1	0	1	0	1	1	1.60955	10.7524	3.12702	24.415	1.12753	2.02101	3	1.2069	1.67797	1.62014
19103	Johnson	IA	9	2.15055	38	2.5784	214	2.95605	2.57697	0	1	0	1	0	1	1	1.82553	9.82578	2.93654	23.6232	1.29974	2.00547	4	1.31034	1.73709	1.82143
19105	Jones	IA	6	1.97233	40	2.59994	481	3.37776	2.66618	0	1	0	1	2178	2.77994	1.59331	2.18283	8.66878	2.69871	22.561	1.53078	1.99969	3	1.2069	1.66363	2.02911
19107	Keokuk	IA	2	1.54895	53	2.7186	125	2.67608	2.32743	0	1	0	1	0	1	1	1.6949	10.2749	3.02885	24.0369	1.20976	2.00746	3	1.2069	1.66885	1.67591
19109	Kossuth	IA	1	1.34635	18	2.26857	240	3.01575	2.22209	0	1	0	1	0	1	1	1.63975	7.90535	2.54178	22.4546	1.55392	1.88588	1	1	1.4479	1.47389
19111	Lee	IA	3	1.6927	35	2.54391	222	2.97516	2.41768	0	1	0	1	0	1	1	1.74215	11.1454	3.2078	24.5545	1.09719	2.06393	4	1.31034	1.77642	1.78919
19113	Linn	IA	8	2.0979	35	2.54391	220	2.97045	2.55249	0	1	0	1	0	1	1	1.81271	8.93883	2.75422	22.8368	1.47079	1.99588	4	1.31034	1.73065	1.80734
19115	Louisa	IA	3	1.6927	39	2.58931	283	3.10157	2.47551	0	1	0	1	0	1	1	1.77242	10.6053	3.09678	24.1789	1.17888	2.03897	4	1.31034	1.75963	1.79906
19117	Lucas	IA	2	1.54895	33	2.51929	181	2.86884	2.32522	0	1	0	1	0	1	1	1.69374	10.1889	3.01118	23.9544	1.2277	2.00769	2	1.10345	1.59942	1.62427
19119	Lyon	IA	6	1.97233	13	2.137	161	2.80787	2.31853	0	1	0	1	0	1	1	1.69024	7.79196	2.51847	22.5957	1.52322	1.83993	1	1	1.41699	1.48822
19121	Madison	IA	6	1.97233	36	2.55572	170	2.83619	2.469	0	1	0	1	0	1	1	1.76901	9.89037	2.94981	23.7298	1.27656	1.99705	1	1	1.52268	1.62319
19123	Mahaska	IA	2	1.54895	49	2.68544	118	2.64608	2.30617	0	1	0	1	0	1	1	1.68377	10.2233	3.01825	24.0411	1.20886	1.99767	2	1.10345	1.59268	1.61204
19125	Marion	IA	3	1.6927	45	2.64952	159	2.80136	2.39473	0	1	0	1	0	1	1	1.73013	10.2554	3.02484	24.0989	1.19627	1.99257	2	1.10345	1.58925	1.64345
19127	Marshall	IA	3	1.6927	47	2.66786	139	2.73136	2.37734	0	1	0	1	0	1	1	1.72103	8.90025	2.74629	23.0779	1.41835	1.94453	1	1	1.48735	1.56223
19129	Mills	IA	11	2.24165	50	2.69398	161	2.80787	2.59666	0	1	0	1	0	1	1	1.83584	10.6013	3.09595	24.4618	1.11735	1.98592	2	1.10345	1.58478	1.71753
19131	Mitchell	IA	5	1.8953	38	2.5784	237	3.0092	2.50895	0	1	0	1	0	1	1	1.78992	7.49309	2.45704	21.9748	1.65828	1.90257	1	1	1.45913	1.59199
19133	Monona	IA	3	1.6927	50	2.69398	100	2.55989	2.32842	0	1	0	1	0	1	1	1.69541	9.59198	2.88848	23.74	1.27434	1.94298	1	1	1.48631	1.54272
19135	Monroe	IA	3	1.6927	39	2.58931	164	2.81748	2.37989	0	1	0	1	0	1	1	1.72236	10.3423	3.04272	24.0705	1.20246	2.01305	2	1.10345	1.60303	1.64784
19137	Montgomery	IA	5	1.8953	68	2.82421	166	2.82379	2.52928	0	1	0	1	0	1	1	1.80056	10.2155	3.01664	24.0275	1.21181	1.99882	2	1.10345	1.59345	1.69806
19139	Muscatine	IA	15	2.3854	41	2.61033	445	3.33725	2.79508	0	1	0	1	2178	2.77994	1.59331	2.25031	10.2675	3.02733	23.9273	1.23361	2.02645	4	1.31034	1.75121	2.14257
19141	O'Brien	IA	0	1	13	2.137	182	2.87171	2.01273	0	1	0	1	0	1	1	1.53016	7.93574	2.54803	22.6113	1.51982	1.86219	1	1	1.43196	1.38204
19143	Osceola	IA	0	1	15	2.19453	190	2.89411	2.03964	0	1	0	1	0	1	1	1.54424	7.34634	2.42687	22.2232	1.60425	1.83094	1	1	1.41095	1.37697
19145	Page	IA	1	1.34635	54	2.72651	163	2.8143	2.30842	0	1	0	1	0	1	1	1.68495	10.4783	3.07067	24.1948	1.17543	2.01382	2	1.10345	1.60355	1.62085
19147	Palo Alto	IA	1	1.34635	15	2.19453	221	2.97281	2.18271	0	1	0	1	0	1	1	1.61914	7.96967	2.555	22.5916	1.52411	1.87177	1	1	1.43841	1.45187
19149	Plymouth	IA	3	1.6927	11	2.07059	103	2.57528	2.12377	0	1	0	1	0	1	1	1.58828	8.69985	2.7051	23.1695	1.39842	1.89253	1	1	1.45237	1.4395
19151	Pocahontas	IA	0	1	38	2.5784	212	2.95116	2.18805	0	1	0	1	0	1	1	1.62193	8.26651	2.61602	22.7344	1.49306	1.89726	1	1	1.45556	1.46646
19153	Polk	IA	27	2.66502	36	2.55572	144	2.74976	2.67307	0	1	0	1	0	1	1	1.87584	9.74462	2.91985	23.7347	1.2755	1.97066	2	1.10345	1.57451	1.73928
19155	Pottawattamie	IA	31	2.73175	54	2.72651	174	2.8483	2.78619	0	1	0	1	0	1	1	1.93505	10.0783	2.98845	23.9404	1.23076	1.99095	1	1	1.51858	1.74168
19157	Poweshiek	IA	2	1.54895	48	2.67674	117	2.64164	2.30175	0	1	0	1	0	1	1	1.68145	9.51244	2.87213	23.6569	1.29242	1.94445	1	1	1.4873	1.53323
19159	Ringgold	IA	1	1.34635	36	2.55572	187	2.88582	2.27501	0	1	0	1	0	1	1	1.66745	10.2092	3.01534	23.8733	1.24535	2.02624	2	1.10345	1.6119	1.61416
19161	Sac	IA	0	1	56	2.7419	121	2.65915	2.14479	0	1	0	1	0	1	1	1.59929	8.62944	2.69062	22.965	1.4429	1.91806	1	1	1.46955	1.46012
19163	Scott	IA	12	2.28164	54	2.72651	490	3.38741	2.81615	0	1	0	1	2178	2.77994	1.59331	2.26133	9.84444	2.94037	23.456	1.33612	2.03968	3	1.2069	1.69053	2.10624
19165	Shelby	IA	4	1.8042	72	2.84849	117	2.64164	2.44547	0	1	0	1	0	1	1	1.75669	9.49748	2.86905	23.3501	1.35915	1.99861	1	1	1.52373	1.61494
19167	Sioux	IA	0	1	12	2.10508	113	2.62353	1.91845	0	1	0	1	0	1	1	1.4808	8.28754	2.62034	22.8592	1.46592	1.87785	1	1	1.4425	1.35364
19169	Story	IA	22	2.56673	41	2.61033	132	2.70446	2.64312	0	1	0	1	0	1	1	1.86016	9.03169	2.77331	23.0847	1.41687	1.96625	1	1	1.50196	1.67472
19171	Tama	IA	4	1.8042	52	2.71055	149	2.76754	2.44142	0	1	0	1	0	1	1	1.75457	8.83123	2.7321	22.9992	1.43547	1.94702	1	1	1.48903	1.588
19173	Taylor	IA	1	1.34635	60	2.77112	177	2.8572	2.33788	0	1	0	1	0	1	1	1.70037	10.267	3.02724	23.9627	1.22589	2.01981	2	1.10345	1.60757	1.63508
19175	Union	IA	1	1.34635	35	2.54391	185	2.88022	2.26915	0	1	0	1	0	1	1	1.66439	10.042	2.98099	23.766	1.26868	2.01687	2	1.10345	1.60559	1.6073
19177	Van Buren	IA	1	1.34635	29	2.46536	224	2.97983	2.27623	0	1	0	1	0	1	1	1.6681	11.0862	3.19563	24.5889	1.0897	2.0472	3	1.2069	1.69558	1.67586
19179	Wapello	IA	3	1.6927	44	2.64005	139	2.73136	2.36798	0	1	0	1	0	1	1	1.71613	10.6264	3.1011	24.3104	1.15028	2.01833	3	1.2069	1.67616	1.69679
19181	Warren	IA	19	2.4969	33	2.51929	166	2.82379	2.62914	0	1	0	1	0	1	1	1.85284	10.0945	2.99177	23.9817	1.22177	1.98613	2	1.10345	1.58492	1.73007
19183	Washington	IA	4	1.8042	35	2.54391	186	2.88303	2.4242	0	1	0	1	0	1	1	1.74556	10.3939	3.05332	24.0917	1.19784	2.01813	4	1.31034	1.74561	1.76915
19185	Wayne	IA	1	1.34635	33	2.51929	191	2.89684	2.26645	0	1	0	1	0	1	1	1.66298	10.149	3.00298	23.7854	1.26446	2.03198	2	1.10345	1.61576	1.61371
19187	Webster	IA	1	1.34635	34	2.53178	154	2.78472	2.23292	0	1	0	1	0	1	1	1.64542	8.65459	2.69579	22.9727	1.44122	1.92103	1	1	1.47154	1.49534
19189	Winnebago	IA	2	1.54895	28	2.45076	212	2.95116	2.32986	0	1	0	1	0	1	1	1.69617	7.57569	2.47402	22.2109	1.60691	1.87331	1	1	1.43945	1.50899
19191	Winneshiek	IA	3	1.6927	38	2.5784	272	3.08093	2.46489	0	1	0	1	0	1	1	1.76686	7.63365	2.48593	21.8541	1.68451	1.94947	1	1	1.49067	1.59819
19193	Woodbury	IA	3	1.6927	43	2.63037	96	2.53864	2.29985	0	1	0	1	0	1	1	1.68046	9.12164	2.7918	23.3914	1.35015	1.92522	1	1	1.47437	1.52304
19195	Worth	IA	5	1.8953	36	2.55572	208	2.94124	2.47844	0	1	0	1	0	1	1	1.77395	7.44113	2.44636	22.065	1.63866	1.87679	1	1	1.44179	1.56761
19197	Wright	IA	1	1.34635	41	2.61033	225	2.98215	2.32581	0	1	0	1	0	1	1	1.69405	8.1682	2.59581	22.5861	1.52532	1.90751	1	1	1.46245	1.52427
20001	Allen	KS	0	1	67	2.81792	176	2.85425	2.23606	0	1	0	1	0	1	1	1.64706	13.5994	3.71223	26.2108	1	2.41038	2	1.10345	1.87029	1.78831
20003	Anderson	KS	0	1	81	2.89858	177	2.8572	2.2642	0	1	0	1	0	1	1	1.6618	13.2556	3.64156	26.0898	1	2.35025	2	1.10345	1.82984	1.76949
20007	Barber	KS	0	1	25	2.40371	96	2.53864	1.99039	0	1	0	1	0	1	1	1.51846	14.1008	3.81531	27.283	1	2.49807	1	1	1.85969	1.68645
20009	Barton	KS	1	1.34635	26	2.41997	43	2.12043	1.97168	0	1	0	1	0	1	1	1.50867	12.8915	3.56673	26.4748	1	2.28659	1	1	1.71744	1.5752
20011	Bourbon	KS	1	1.34635	80	2.89329	183	2.87456	2.38484	0	1	0	1	0	1	1	1.72495	13.5945	3.71123	26.2554	1	2.40952	3	1.2069	1.9393	1.89579
20015	Butler	KS	1	1.34635	37	2.56721	185	2.88022	2.27699	0	1	0	1	0	1	1	1.66849	13.5182	3.69554	26.5856	1	2.39618	2	1.10345	1.86074	1.797
20017	Chase	KS	2	1.54895	41	2.61033	162	2.81109	2.33643	0	1	0	1	0	1	1	1.69961	12.8213	3.55229	26.0134	1	2.27431	3	1.2069	1.84835	1.8107
20019	Chautauqua	KS	0	1	55	2.73427	194	2.90496	2.22497	0	1	0	1	0	1	1	1.64126	14.2517	3.84633	26.7677	1	2.52446	2	1.10345	1.94702	1.8402
20021	Cherokee	KS	5	1.8953	57	2.74939	187	2.88582	2.52497	0	1	0	1	0	1	1	1.79831	14.0755	3.8101	26.2817	1	2.49364	8	1.72414	2.3438	2.24544
20023	Cheyenne	KS	0	1	4	1.69341	134	2.71229	1.80976	0	1	0	1	10	1.55527	1.18509	1.52079	10.7011	3.11647	24.515	1.10577	1.99353	1	1	1.52031	1.43983
20025	Clark	KS	0	1	0	1	57	2.26719	1.42654	0	1	0	1	0	1	1	1.22329	13.6744	3.72765	26.9391	1	2.4235	1	1	1.80953	1.43377
20027	Clay	KS	2	1.54895	16	2.22065	154	2.78472	2.19639	0	1	0	1	0	1	1	1.6263	12.7172	3.53089	26.4357	1	2.2561	1	1	1.69693	1.64627
20029	Cloud	KS	0	1	10	2.0331	131	2.7005	1.92013	0	1	0	1	0	1	1	1.48168	12.138	3.41184	26.1099	1	2.15482	1	1	1.62881	1.4906
20031	Coffey	KS	1	1.34635	71	2.84255	169	2.83312	2.35381	0	1	0	1	0	1	1	1.70871	13.0161	3.59234	25.9172	1	2.30838	1	1	1.7321	1.7323
20033	Comanche	KS	0	1	5	1.77196	61	2.30251	1.69827	0	1	0	1	0	1	1	1.36554	14.0237	3.79945	27.1198	1	2.48458	1	1	1.85061	1.56792
20035	Cowley	KS	1	1.34635	60	2.77112	179	2.86305	2.33985	0	1	0	1	0	1	1	1.7014	14.2222	3.84026	26.9791	1	2.51929	2	1.10345	1.94355	1.88167
20037	Crawford	KS	1	1.34635	26	2.41997	192	2.89956	2.23394	0	1	0	1	0	1	1	1.64596	13.8598	3.76575	26.2699	1	2.45591	2	1.10345	1.90091	1.8099
20039	Decatur	KS	0	1	2	1.47332	11	1.41055	1.29751	0	1	0	1	0	1	1	1.15575	10.9231	3.1621	24.9794	1.00477	1.94643	1	1	1.48863	1.14954
20041	Dickinson	KS	7	2.03905	37	2.56721	153	2.78133	2.47686	0	1	0	1	0	1	1	1.77313	12.9888	3.58672	26.6381	1	2.3036	1	1	1.72888	1.77708
20043	Doniphan	KS	3	1.6927	76	2.87147	167	2.82692	2.47804	0	1	0	1	0	1	1	1.77374	11.9512	3.37343	25.2597	1	2.12215	2	1.10345	1.67641	1.73914
20045	Douglas	KS	36	2.80429	80	2.89329	182	2.87171	2.87463	0	1	0	1	0	1	1	1.98135	12.6675	3.52068	25.9229	1	2.24742	2	1.10345	1.76067	1.9527
20049	Elk	KS	0	1	27	2.43564	198	2.91558	2.12802	0	1	0	1	0	1	1	1.59051	13.7414	3.74143	26.4221	1	2.43522	1	1	1.81741	1.70823
20051	Ellis	KS	0	1	6	1.83837	38	2.05607	1.63767	0	1	0	1	0	1	1	1.33381	12.2022	3.42502	26.1271	1	2.16604	1	1	1.63635	1.38793
20053	Ellsworth	KS	3	1.6927	30	2.47949	62	2.31098	2.17244	0	1	0	1	0	1	1	1.61376	12.6534	3.51777	26.2844	1	2.24495	1	1	1.68943	1.6316
20055	Finney	KS	0	1	2	1.47332	27	1.87812	1.4549	0	1	0	1	0	1	1	1.23813	12.2554	3.43597	25.7007	1	2.17536	1	1	1.64262	1.3225
20057	Ford	KS	0	1	3	1.59727	37	2.04218	1.55184	0	1	0	1	0	1	1	1.28888	12.836	3.55532	26.2031	1	2.27689	1	1	1.71091	1.40961
20059	Franklin	KS	28	2.68256	80	2.89329	181	2.86884	2.83269	0	1	0	1	0	1	1	1.9594	12.9204	3.57266	26	1	2.29164	2	1.10345	1.79042	1.9584
20061	Geary	KS	5	1.8953	24	2.38681	153	2.78133	2.36776	0	1	0	1	0	1	1	1.71601	12.5956	3.50589	26.0275	1	2.23484	1	1	1.68263	1.70144
20063	Gove	KS	0	1	2	1.47332	31	1.95005	1.47911	0	1	0	1	0	1	1	1.25081	11.732	3.32837	25.5491	1	2.08382	1	1	1.58104	1.28672
20065	Graham	KS	0	1	2	1.47332	37	2.04218	1.51012	0	1	0	1	0	1	1	1.26704	11.6667	3.31495	25.7599	1	2.0724	1	1	1.57336	1.29298
20067	Grant	KS	0	1	0	1	5	1	1	0	1	0	1	0	1	1	1	12.6935	3.52602	25.9053	1	2.25196	1	1	1.69414	1.18596
20069	Gray	KS	0	1	0	1	32	1.96658	1.32535	0	1	0	1	0	1	1	1.17032	12.4629	3.47861	25.7749	1	2.21163	1	1	1.66701	1.29073
20071	Greeley	KS	0	1	2	1.47332	97	2.54403	1.67904	0	1	0	1	0	1	1	1.35547	11.3173	3.24314	24.7814	1.04783	2.052	1	1	1.55964	1.34764
20073	Greenwood	KS	0	1	65	2.80506	192	2.89956	2.24698	0	1	0	1	0	1	1	1.65278	13.2877	3.64816	26.1424	1	2.35587	3	1.2069	1.90321	1.81658
20075	Hamilton	KS	0	1	2	1.47332	66	2.34353	1.61155	0	1	0	1	0	1	1	1.32014	12.0052	3.38453	25.3803	1	2.13159	1	1	1.61318	1.36097
20077	Harper	KS	0	1	29	2.46536	105	2.5853	2.02685	0	1	0	1	0	1	1	1.53755	14.4004	3.87689	27.5764	1	2.55046	2	1.10345	1.96451	1.77712
20079	Harvey	KS	20	2.52128	30	2.47949	136	2.72	2.58901	0	1	0	1	0	1	1	1.83183	13.3995	3.67114	26.7364	1	2.37542	1	1	1.77719	1.85538
20081	Haskell	KS	0	1	0	1	9	1.30606	1.10302	0	1	0	1	0	1	1	1.05393	12.6133	3.50952	25.7541	1	2.23793	1	1	1.68471	1.21851
20083	Hodgeman	KS	0	1	3	1.59727	35	2.01324	1.5421	0	1	0	1	0	1	1	1.28378	12.6832	3.5239	26.2575	1	2.25016	1	1	1.69293	1.39272
20085	Jackson	KS	6	1.97233	80	2.89329	161	2.80787	2.5731	0	1	0	1	0	1	1	1.8235	12.2945	3.44401	25.6813	1	2.18219	1	1	1.64722	1.75418
20087	Jefferson	KS	13	2.31867	80	2.89329	178	2.86014	2.70727	0	1	0	1	0	1	1	1.89374	12.6639	3.51993	25.9787	1	2.24678	1	1	1.69066	1.83737
20089	Jewell	KS	0	1	11	2.07059	93	2.5221	1.8727	0	1	0	1	0	1	1	1.45685	11.307	3.24101	25.4749	1	2.00949	1	1	1.53105	1.4009
20091	Johnson	KS	54	3.00237	76	2.87147	159	2.80136	2.91028	0	1	0	1	0	1	1	2.00001	12.827	3.55347	25.8861	1	2.27531	2	1.10345	1.77944	1.98009
20093	Kearny	KS	0	1	2	1.47332	11	1.41055	1.29751	0	1	0	1	0	1	1	1.15575	12.1573	3.4158	25.5891	1	2.15819	1	1	1.63107	1.25377
20097	Kiowa	KS	0	1	3	1.59727	58	2.27625	1.63063	0	1	0	1	0	1	1	1.33013	13.1991	3.62994	26.5127	1	2.34037	1	1	1.75361	1.47103
20099	Labette	KS	1	1.34635	43	2.63037	210	2.94622	2.32046	0	1	0	1	0	1	1	1.69125	13.9443	3.78312	26.431	1	2.47068	1	1	1.84127	1.7994
20101	Lane	KS	0	1	2	1.47332	27	1.87812	1.4549	0	1	0	1	0	1	1	1.23813	12.0401	3.39171	25.6921	1	2.1377	1	1	1.61729	1.30397
20103	Leavenworth	KS	37	2.81762	76	2.87147	182	2.87171	2.87177	0	1	0	1	0	1	1	1.97985	12.6292	3.51279	25.9175	1	2.24071	2	1.10345	1.75616	1.9483
20105	Lincoln	KS	2	1.54895	12	2.10508	61	2.30251	1.99517	0	1	0	1	0	1	1	1.52096	12.5748	3.50161	26.6183	1	2.2312	1	1	1.68018	1.55693
20107	Linn	KS	0	1	79	2.88794	180	2.86596	2.26356	0	1	0	1	0	1	1	1.66146	13.1891	3.6279	26.0069	1	2.33863	2	1.10345	1.82203	1.76353
20109	Logan	KS	1	1.34635	3	1.59727	50	2.19897	1.72119	0	1	0	1	0	1	1	1.37754	11.4233	3.26491	25.1494	1	2.02983	1	1	1.54473	1.35288
20111	Lyon	KS	1	1.34635	71	2.84255	174	2.8483	2.35892	0	1	0	1	0	1	1	1.71138	12.7564	3.53895	25.8013	1	2.26297	3	1.2069	1.84071	1.81373
20115	Marion	KS	2	1.54895	36	2.55572	158	2.79808	2.31367	0	1	0	1	0	1	1	1.68769	12.9894	3.58684	26.3929	1	2.3037	1	1	1.72895	1.71461
20117	Marshall	KS	0	1	45	2.64952	155	2.78809	2.1571	0	1	0	1	0	1	1	1.60573	11.5349	3.28786	25.2566	1	2.04935	1	1	1.55786	1.52946
20119	Meade	KS	0	1	0	1	37	2.04218	1.3508	0	1	0	1	0	1	1	1.18364	13.3749	3.66608	26.5608	1	2.37112	1	1	1.77429	1.37898
20121	Miami	KS	24	2.6084	78	2.88252	149	2.76754	2.77	0	1	0	1	0	1	1	1.92658	12.8796	3.56428	25.8416	1	2.28451	3	1.2069	1.85521	1.98179
20123	Mitchell	KS	0	1	9	1.99204	89	2.49921	1.83856	0	1	0	1	0	1	1	1.43898	12.0788	3.39967	26.306	1	2.14447	1	1	1.62184	1.45426
20125	Montgomery	KS	0	1	39	2.58931	202	2.926	2.18325	0	1	0	1	0	1	1	1.61942	14.1118	3.81757	26.6692	1	2.49999	2	1.10345	1.93056	1.81218
20127	Morris	KS	5	1.8953	43	2.63037	138	2.7276	2.43165	0	1	0	1	0	1	1	1.74946	12.4151	3.46879	25.7808	1	2.20327	2	1.10345	1.73098	1.7613
20129	Morton	KS	0	1	0	1	13	1.49754	1.16747	0	1	0	1	0	1	1	1.08767	12.8849	3.56537	25.8782	1	2.28544	1	1	1.71666	1.26658
20133	Neosho	KS	1	1.34635	18	2.26857	183	2.87456	2.17456	0	1	0	1	0	1	1	1.61487	13.7369	3.7405	26.3464	1	2.43443	1	1	1.81688	1.72567
20135	Ness	KS	0	1	2	1.47332	35	2.01324	1.50038	0	1	0	1	0	1	1	1.26194	12.3202	3.44928	26.1258	1	2.18668	1	1	1.65023	1.34549
20137	Norton	KS	0	1	4	1.69341	20	1.72185	1.47638	0	1	0	1	0	1	1	1.24938	11.2043	3.2199	25.3719	1	1.99154	1	1	1.51897	1.24026
20139	Osage	KS	11	2.24165	81	2.89858	179	2.86305	2.68411	0	1	0	1	0	1	1	1.88162	12.7029	3.52796	25.8346	1	2.25361	3	1.2069	1.83442	1.93369
20141	Osborne	KS	0	1	4	1.69341	54	2.23904	1.65046	0	1	0	1	0	1	1	1.34051	11.9626	3.37577	26.1239	1	2.12414	1	1	1.60817	1.3722
20145	Pawnee	KS	0	1	6	1.83837	35	2.01324	1.62325	0	1	0	1	0	1	1	1.32627	12.9086	3.57022	26.4416	1	2.28957	1	1	1.71944	1.4432
20147	Phillips	KS	0	1	4	1.69341	48	2.17771	1.62982	0	1	0	1	0	1	1	1.3297	11.3602	3.25195	25.6357	1	2.01881	1	1	1.53731	1.31245
20149	Pottawatomie	KS	7	2.03905	55	2.73427	156	2.79144	2.5365	0	1	0	1	0	1	1	1.80434	12.1377	3.41176	25.6669	1	2.15476	1	1	1.62876	1.72666
20151	Pratt	KS	0	1	24	2.38681	64	2.32751	1.91364	0	1	0	1	0	1	1	1.47828	13.3995	3.67115	26.5865	1	2.37543	1	1	1.77719	1.59669
20153	Rawlins	KS	1	1.34635	3	1.59727	55	2.2486	1.7379	0	1	0	1	0	1	1	1.38628	10.7516	3.12685	24.7365	1.05759	1.96138	1	1	1.49868	1.32559
20155	Reno	KS	21	2.54452	29	2.46536	107	2.59512	2.55005	0	1	0	1	0	1	1	1.81144	13.3844	3.66804	26.785	1	2.37278	1	1	1.77541	1.83916
20157	Republic	KS	0	1	19	2.29067	132	2.70446	2.00816	0	1	0	1	0	1	1	1.52776	11.5876	3.2987	25.6219	1	2.05858	1	1	1.56407	1.47695
20159	Rice	KS	3	1.6927	28	2.45076	55	2.2486	2.14177	0	1	0	1	0	1	1	1.5977	13.0333	3.59586	26.5176	1	2.31138	1	1	1.73411	1.65255
20161	Riley	KS	4	1.8042	24	2.38681	156	2.79144	2.3405	0	1	0	1	0	1	1	1.70174	12.4149	3.46875	25.9693	1	2.20324	1	1	1.66137	1.67545
20163	Rooks	KS	0	1	4	1.69341	49	2.18845	1.63343	0	1	0	1	0	1	1	1.3316	11.7798	3.33821	25.942	1	2.09219	1	1	1.58667	1.34995
20165	Rush	KS	1	1.34635	5	1.77196	37	2.04218	1.72722	0	1	0	1	0	1	1	1.38069	12.4975	3.48573	26.2603	1	2.21769	1	1	1.67109	1.44765
20167	Russell	KS	1	1.34635	8	1.94665	53	2.22931	1.84901	0	1	0	1	0	1	1	1.44445	12.5333	3.49309	26.4096	1	2.22395	1	1	1.6753	1.49738
20169	Saline	KS	3	1.6927	31	2.49317	125	2.67608	2.29993	0	1	0	1	0	1	1	1.6805	13.1014	3.60986	26.8738	1	2.32329	1	1	1.74212	1.71899
20171	Scott	KS	0	1	2	1.47332	6	1.09494	1.19128	0	1	0	1	0	1	1	1.10013	11.8086	3.34412	25.4321	1	2.09722	1	1	1.59006	1.18306
20173	Sedgwick	KS	19	2.4969	32	2.50642	146	2.75695	2.60231	0	1	0	1	0	1	1	1.83879	13.7545	3.7441	26.9645	1	2.43749	2	1.10345	1.88853	1.94194
20175	Seward	KS	0	1	0	1	12	1.45586	1.15344	0	1	0	1	0	1	1	1.08033	13.2363	3.63759	26.318	1	2.34688	1	1	1.75799	1.29145
20177	Shawnee	KS	11	2.24165	81	2.89858	162	2.81109	2.66662	0	1	0	1	0	1	1	1.87246	12.6765	3.52253	26.0041	1	2.249	2	1.10345	1.76173	1.8738
20179	Sheridan	KS	0	1	1	1.29863	11	1.41055	1.23871	0	1	0	1	0	1	1	1.12496	11.3427	3.24835	25.1862	1	2.01574	1	1	1.53525	1.16113
20181	Sherman	KS	0	1	3	1.59727	140	2.73509	1.78507	0	1	0	1	10	1.55527	1.18509	1.50787	10.6778	3.11168	24.2891	1.1549	2.03125	1	1	1.54569	1.44894
20183	Smith	KS	0	1	5	1.77196	81	2.45017	1.74797	0	1	0	1	0	1	1	1.39156	11.3266	3.24505	25.6185	1	2.01294	1	1	1.53337	1.35482
20185	Stafford	KS	1	1.34635	25	2.40371	50	2.19897	1.99264	0	1	0	1	0	1	1	1.51964	13.3444	3.65982	26.7389	1	2.36579	1	1	1.77071	1.62221
20187	Stanton	KS	0	1	0	1	42	2.10818	1.37301	0	1	0	1	0	1	1	1.19527	12.6451	3.51607	25.7098	1	2.2435	1	1	1.68845	1.32468
20189	Stevens	KS	0	1	0	1	10	1.36093	1.12149	0	1	0	1	0	1	1	1.0636	13.1072	3.61105	26.1087	1	2.3243	1	1	1.7428	1.2681
20191	Sumner	KS	19	2.4969	31	2.49317	142	2.74248	2.59298	0	1	0	1	0	1	1	1.83391	14.3206	3.86047	27.352	1	2.53649	2	1.10345	1.95511	1.98709
20193	Thomas	KS	1	1.34635	3	1.59727	48	2.17771	1.71404	0	1	0	1	0	1	1	1.37379	10.9786	3.1735	24.7694	1.05045	1.99498	1	1	1.52129	1.33299
20195	Trego	KS	0	1	2	1.47332	36	2.02791	1.50532	0	1	0	1	0	1	1	1.26453	11.9827	3.3799	25.9584	1	2.12766	1	1	1.61053	1.31834
20197	Wabaunsee	KS	7	2.03905	56	2.7419	161	2.80787	2.5446	0	1	0	1	0	1	1	1.80858	12.3453	3.45445	25.5648	1	2.19108	1	1	1.65319	1.74764
20199	Wallace	KS	0	1	3	1.59727	133	2.70839	1.77608	0	1	0	1	10	1.55527	1.18509	1.50317	11.1349	3.20564	24.6741	1.07116	2.03995	1	1	1.55153	1.44978
20203	Wichita	KS	0	1	2	1.47332	66	2.34353	1.61155	0	1	0	1	0	1	1	1.32014	11.4988	3.28043	25.1001	1	2.04303	1	1	1.55361	1.31738
20205	Wilson	KS	0	1	12	2.10508	194	2.90496	2.01318	0	1	0	1	0	1	1	1.53039	13.7672	3.74672	26.4209	1	2.43972	1	1	1.82044	1.66646
20207	Woodson	KS	0	1	47	2.66786	176	2.85425	2.18554	0	1	0	1	0	1	1	1.62062	13.3983	3.67089	26.0599	1	2.37521	3	1.2069	1.91621	1.80256
20209	Wyandotte	KS	58	3.03745	76	2.87147	162	2.81109	2.92536	0	1	0	1	0	1	1	2.00791	12.9062	3.56973	26.1219	1	2.28915	1	1	1.71916	1.94176
21001	Adair	KY	2	1.54895	56	2.7419	255	3.04732	2.46023	0	1	0	1	0	1	1	1.76442	13.7339	3.73987	24.8056	1.04257	2.47011	18	2.75862	3.02381	2.71822
21003	Allen	KY	7	2.03905	62	2.78502	205	2.93367	2.60146	0	1	0	1	0	1	1	1.83835	14.2562	3.84725	25.3644	1	2.52524	15	2.44828	2.85214	2.6467
21005	Anderson	KY	5	1.8953	96	2.97095	306	3.14226	2.68587	0	1	0	1	0	1	1	1.88254	12.9388	3.57643	24.4369	1.12276	2.39929	16	2.55172	2.837	2.66796
21007	Ballard	KY	2	1.54895	17	2.24528	218	2.96569	2.26559	0	1	0	1	0	1	1	1.66253	14.3485	3.86621	26.0549	1	2.54137	13	2.24138	2.72382	2.42416
21009	Barren	KY	4	1.8042	85	2.9191	240	3.01575	2.59517	0	1	0	1	0	1	1	1.83506	14.1148	3.81818	25.2887	1	2.50051	17	2.65517	2.97467	2.73395
21011	Bath	KY	0	1	83	2.90896	335	3.1894	2.37951	0	1	0	1	0	1	1	1.72216	12.6819	3.52363	24.2019	1.17387	2.39785	21	3.06897	3.18396	2.80448
21013	Bell	KY	1	1.34635	42	2.62046	272	3.08093	2.36247	0	1	0	1	0	1	1	1.71324	12.9594	3.58068	23.6399	1.29611	2.55038	20	2.96552	3.21697	2.82211
21015	Boone	KY	40	2.85558	147	3.15298	363	3.2312	3.10031	0	1	0	1	0	1	1	2.09949	12.5478	3.49608	24.4327	1.12369	2.33171	16	2.55172	2.79155	2.79345
21017	Bourbon	KY	8	2.0979	112	3.03673	340	3.19712	2.79467	0	1	0	1	0	1	1	1.93949	12.8613	3.56051	24.402	1.13036	2.3922	13	2.24138	2.62349	2.5534
21019	Boyd	KY	2	1.54895	25	2.40371	285	3.10524	2.36589	0	1	0	1	0	1	1	1.71503	12.3608	3.45762	23.8033	1.26058	2.41546	15	2.44828	2.7783	2.50243
21021	Boyle	KY	4	1.8042	49	2.68544	295	3.12319	2.55268	0	1	0	1	0	1	1	1.81282	13.2869	3.648	24.5067	1.10758	2.44726	16	2.55172	2.86927	2.64055
21023	Bracken	KY	6	1.97233	118	3.05902	328	3.17841	2.75361	0	1	0	1	0	1	1	1.918	12.5208	3.49052	24.2556	1.16219	2.35974	14	2.34483	2.67124	2.57261
21025	Breathitt	KY	0	1	32	2.50642	311	3.1507	2.23099	0	1	0	1	0	1	1	1.64441	13.0756	3.60456	24.132	1.18908	2.47964	18	2.75862	3.03022	2.63509
21027	Breckinridge	KY	1	1.34635	65	2.80506	268	3.07321	2.42201	0	1	0	1	0	1	1	1.74441	13.3629	3.66361	24.921	1.01746	2.38387	17	2.65517	2.89622	2.61021
21029	Bullitt	KY	22	2.56673	73	2.85435	308	3.14565	2.87376	0	1	0	1	0	1	1	1.9809	13.753	3.7438	25.2224	1	2.43724	18	2.75862	3.0017	2.86044
21031	Butler	KY	3	1.6927	86	2.92408	208	2.94124	2.53423	0	1	0	1	0	1	1	1.80316	13.6273	3.71797	25.0583	1	2.41526	18	2.75862	2.98691	2.71956
21033	Caldwell	KY	1	1.34635	54	2.72651	216	2.96089	2.35776	0	1	0	1	0	1	1	1.71078	14.6102	3.92001	26.0821	1	2.58714	18	2.75862	3.10253	2.73657
21035	Calloway	KY	0	1	49	2.68544	167	2.82692	2.18226	0	1	0	1	0	1	1	1.61891	14.7366	3.946	26.0774	1	2.60925	16	2.55172	2.97824	2.5784
21037	Campbell	KY	46	2.92383	140	3.13211	354	3.21813	3.11185	0	1	0	1	0	1	1	2.10554	12.7327	3.53408	24.5577	1.09649	2.3409	14	2.34483	2.65856	2.70056
21039	Carlisle	KY	2	1.54895	16	2.22065	220	2.97045	2.2589	0	1	0	1	0	1	1	1.65902	14.4642	3.88999	26.1722	1	2.5616	13	2.24138	2.73743	2.43155
21041	Carroll	KY	0	1	143	3.14118	331	3.18315	2.45557	0	1	0	1	0	1	1	1.76198	12.7194	3.53135	24.4024	1.13026	2.36731	16	2.55172	2.8155	2.56401
21043	Carter	KY	1	1.34635	48	2.67674	296	3.12496	2.39623	0	1	0	1	0	1	1	1.73092	12.0223	3.38805	23.6274	1.29883	2.38881	21	3.06897	3.17788	2.80644
21045	Casey	KY	3	1.6927	56	2.7419	292	3.11787	2.53236	0	1	0	1	0	1	1	1.80218	13.3381	3.65852	24.3609	1.13929	2.48318	19	2.86207	3.10219	2.80319
21047	Christian	KY	6	1.97233	71	2.84255	203	2.92857	2.59665	0	1	0	1	0	1	1	1.83583	14.3346	3.86336	25.8061	1	2.53895	17	2.65517	3.00053	2.75343
21049	Clark	KY	12	2.28164	94	2.96198	326	3.17522	2.82399	0	1	0	1	0	1	1	1.95484	12.9641	3.58164	24.3057	1.15131	2.428	18	2.75862	2.99549	2.83683
21051	Clay	KY	1	1.34635	49	2.68544	259	3.05542	2.37576	0	1	0	1	0	1	1	1.7202	12.6384	3.51469	23.6076	1.30314	2.50022	19	2.86207	3.11365	2.75159
21053	Clinton	KY	2	1.54895	42	2.62046	229	2.99132	2.40051	0	1	0	1	0	1	1	1.73315	13.728	3.73867	24.492	1.11077	2.52711	18	2.75862	3.06215	2.72339
21055	Crittenden	KY	1	1.34635	33	2.51929	228	2.98904	2.29749	0	1	0	1	0	1	1	1.67922	14.4301	3.88298	25.8838	1	2.55564	16	2.55172	2.94217	2.59614
21057	Cumberland	KY	2	1.54895	55	2.73427	208	2.94124	2.42196	0	1	0	1	0	1	1	1.74438	13.9324	3.78069	24.9561	1.00983	2.47698	15	2.44828	2.81968	2.55419
21059	Daviess	KY	6	1.97233	56	2.7419	258	3.05341	2.60479	0	1	0	1	0	1	1	1.84009	13.7836	3.75009	25.5768	1	2.44259	13	2.24138	2.65738	2.50547
21061	Edmonson	KY	4	1.8042	82	2.9038	233	3.00034	2.58483	0	1	0	1	0	1	1	1.82964	13.6568	3.72404	24.9092	1.02004	2.43748	18	2.75862	3.00186	2.74988
21063	Elliott	KY	0	1	39	2.58931	296	3.12496	2.25022	0	1	0	1	0	1	1	1.65448	12.2336	3.43147	23.9098	1.2374	2.37349	21	3.06897	3.16757	2.74297
21065	Estill	KY	3	1.6927	32	2.50642	298	3.12846	2.45667	0	1	0	1	0	1	1	1.76255	12.7158	3.5306	23.9432	1.23014	2.45164	23	3.27586	3.35931	2.96234
21067	Fayette	KY	15	2.3854	94	2.96198	346	3.20623	2.86935	0	1	0	1	0	1	1	1.97859	13.0621	3.60179	24.4699	1.11557	2.41475	17	2.65517	2.91699	2.79676
21069	Fleming	KY	0	1	92	2.95281	334	3.18785	2.39375	0	1	0	1	0	1	1	1.72962	12.462	3.47844	24.0476	1.20742	2.38795	17	2.65517	2.89896	2.60139
21071	Floyd	KY	2	1.54895	32	2.50642	329	3.17999	2.42563	0	1	0	1	0	1	1	1.7463	13.0262	3.5944	24.1342	1.18859	2.47058	17	2.65517	2.95454	2.65428
21073	Franklin	KY	3	1.6927	105	3.00918	336	3.19096	2.64693	0	1	0	1	0	1	1	1.86215	12.7187	3.5312	24.3554	1.1405	2.3759	13	2.24138	2.61252	2.48878
21075	Fulton	KY	2	1.54895	26	2.41997	208	2.94124	2.31616	0	1	0	1	0	1	1	1.689	14.6064	3.91922	26.2967	1	2.58647	13	2.24138	2.75416	2.46573
21077	Gallatin	KY	11	2.24165	139	3.12904	350	3.21221	2.87921	0	1	0	1	0	1	1	1.98375	12.7266	3.53283	24.4454	1.12091	2.36062	16	2.55172	2.81099	2.72298
21079	Garrard	KY	7	2.03905	60	2.77112	292	3.11787	2.65878	0	1	0	1	0	1	1	1.86836	13.202	3.63055	24.4685	1.1159	2.43949	18	2.75862	3.00321	2.7792
21081	Grant	KY	12	2.28164	136	3.11971	355	3.2196	2.89202	0	1	0	1	0	1	1	1.99045	12.8506	3.55831	24.4996	1.10912	2.37226	10	1.93103	2.40132	2.42813
21083	Graves	KY	3	1.6927	22	2.35089	209	2.94374	2.34214	0	1	0	1	0	1	1	1.7026	14.6624	3.93075	26.1551	1	2.59627	15	2.44828	2.89992	2.58233
21085	Grayson	KY	1	1.34635	60	2.77112	271	3.07901	2.41254	0	1	0	1	0	1	1	1.73945	13.4194	3.67524	24.8061	1.04246	2.41502	16	2.55172	2.84759	2.571
21087	Green	KY	0	1	62	2.78502	239	3.01358	2.27861	0	1	0	1	0	1	1	1.66934	13.7415	3.74144	24.9621	1.00853	2.44248	16	2.55172	2.86606	2.53322
21089	Greenup	KY	3	1.6927	56	2.7419	295	3.12319	2.53415	0	1	0	1	0	1	1	1.80312	12.0908	3.40213	23.5352	1.31889	2.41786	16	2.55172	2.84949	2.61898
21091	Hancock	KY	3	1.6927	53	2.7186	260	3.05743	2.50418	0	1	0	1	0	1	1	1.78742	13.5099	3.69383	25.2342	1	2.39473	15	2.44828	2.76435	2.5452
21093	Hardin	KY	3	1.6927	73	2.85435	310	3.14902	2.5807	0	1	0	1	0	1	1	1.82748	13.3522	3.66141	24.7759	1.04904	2.40886	17	2.65517	2.91303	2.6833
21095	Harlan	KY	3	1.6927	44	2.64005	285	3.10524	2.49383	0	1	0	1	0	1	1	1.78201	12.1557	3.41546	22.4035	1.56502	2.63859	20	2.96552	3.2763	2.91584
21097	Harrison	KY	1	1.34635	119	3.06263	349	3.21072	2.55499	0	1	0	1	0	1	1	1.81403	12.7138	3.53019	24.4145	1.12763	2.36409	10	1.93103	2.39582	2.29501
21099	Hart	KY	1	1.34635	87	2.929	247	3.03072	2.44943	0	1	0	1	0	1	1	1.75876	13.6895	3.73076	24.9302	1.01548	2.43931	16	2.55172	2.86392	2.59709
21101	Henderson	KY	13	2.31867	35	2.54391	294	3.12143	2.67762	0	1	0	1	0	1	1	1.87822	13.8852	3.77098	25.6384	1	2.46035	13	2.24138	2.66933	2.54211
21103	Henry	KY	2	1.54895	117	3.05539	334	3.18785	2.61305	0	1	0	1	0	1	1	1.84442	12.6997	3.52729	24.3652	1.13836	2.37075	16	2.55172	2.81781	2.62602
21105	Hickman	KY	1	1.34635	23	2.36922	208	2.94124	2.23089	0	1	0	1	0	1	1	1.64436	14.5277	3.90304	26.1819	1	2.57271	12	2.13793	2.67532	2.37537
21107	Hopkins	KY	4	1.8042	57	2.74939	194	2.90496	2.50075	0	1	0	1	0	1	1	1.78563	14.3603	3.86864	25.9278	1	2.54344	14	2.34483	2.7948	2.56617
21109	Jackson	KY	4	1.8042	25	2.40371	264	3.06538	2.43839	0	1	0	1	0	1	1	1.75299	12.4048	3.46668	23.5179	1.32264	2.47596	22	3.17241	3.30608	2.91639
21111	Jefferson	KY	26	2.64685	105	3.00918	311	3.1507	2.95455	0	1	0	1	0	1	1	2.02319	13.7486	3.74291	25.3282	1	2.43648	18	2.75862	3.00119	2.89101
21113	Jessamine	KY	14	2.35315	65	2.80506	303	3.13713	2.78241	0	1	0	1	0	1	1	1.93308	13.1692	3.62381	24.5319	1.10209	2.42201	17	2.65517	2.92187	2.76703
21115	Johnson	KY	0	1	30	2.47949	314	3.15569	2.2236	0	1	0	1	0	1	1	1.64055	12.7737	3.5425	23.9923	1.21947	2.45269	16	2.55172	2.87293	2.51718
21117	Kenton	KY	46	2.92383	147	3.15298	358	3.22398	3.12085	0	1	0	1	0	1	1	2.11025	12.7115	3.52972	24.528	1.10294	2.34269	17	2.65517	2.86852	2.85763
21119	Knott	KY	2	1.54895	22	2.35089	273	3.08284	2.34057	0	1	0	1	0	1	1	1.70178	13.0696	3.60333	23.8454	1.25142	2.53162	18	2.75862	3.06519	2.70266
21121	Knox	KY	1	1.34635	51	2.70234	276	3.08853	2.39259	0	1	0	1	0	1	1	1.72901	13.0366	3.59655	23.9967	1.2185	2.49785	19	2.86207	3.11205	2.75687
21123	Larue	KY	1	1.34635	60	2.77112	297	3.12671	2.42859	0	1	0	1	0	1	1	1.74786	13.594	3.71113	24.7863	1.04678	2.44923	16	2.55172	2.8706	2.59399
21125	Laurel	KY	2	1.54895	44	2.64005	277	3.09041	2.44045	0	1	0	1	0	1	1	1.75406	12.9967	3.58834	23.9945	1.21898	2.49127	21	3.06897	3.2468	2.8738
21127	Lawrence	KY	2	1.54895	34	2.53178	315	3.15735	2.42654	0	1	0	1	0	1	1	1.74678	12.4185	3.4695	23.7699	1.26784	2.43174	19	2.86207	3.06758	2.73734
21129	Lee	KY	0	1	25	2.40371	290	3.11429	2.18416	0	1	0	1	0	1	1	1.6199	12.7009	3.52754	23.9086	1.23767	2.45545	21	3.06897	3.2227	2.758
21131	Leslie	KY	1	1.34635	48	2.67674	274	3.08474	2.3827	0	1	0	1	0	1	1	1.72383	12.7027	3.5279	23.1868	1.39466	2.58931	19	2.86207	3.17357	2.7981
21133	Letcher	KY	3	1.6927	39	2.58931	237	3.0092	2.44442	0	1	0	1	0	1	1	1.75614	12.5448	3.49544	23.0887	1.41599	2.57985	20	2.96552	3.23679	2.868
21135	Lewis	KY	2	1.54895	107	3.01724	335	3.1894	2.60073	0	1	0	1	0	1	1	1.83797	12.1738	3.41919	23.7854	1.26446	2.38606	20	2.96552	3.10644	2.8325
21137	Lincoln	KY	2	1.54895	50	2.69398	286	3.10706	2.46421	0	1	0	1	0	1	1	1.7665	13.2341	3.63713	24.2692	1.15923	2.48195	18	2.75862	3.03177	2.72557
21139	Livingston	KY	2	1.54895	30	2.47949	252	3.04116	2.36983	0	1	0	1	0	1	1	1.71709	14.2542	3.84683	25.8863	1	2.52488	17	2.65517	2.99107	2.65963
21141	Logan	KY	3	1.6927	70	2.83652	195	2.90763	2.49345	0	1	0	1	0	1	1	1.78181	14.0834	3.81173	25.5345	1	2.49502	16	2.55172	2.9014	2.64137
21143	Lyon	KY	0	1	30	2.47949	237	3.0092	2.1743	0	1	0	1	0	1	1	1.61473	14.7314	3.94492	26.263	1	2.60833	17	2.65517	3.0472	2.62581
21145	McCracken	KY	2	1.54895	20	2.31169	215	2.95847	2.28552	0	1	0	1	0	1	1	1.67296	14.3403	3.86453	26.0521	1	2.53994	13	2.24138	2.72286	2.43109
21147	McCreary	KY	2	1.54895	49	2.68544	276	3.08853	2.4551	0	1	0	1	0	1	1	1.76173	13.0957	3.60869	24.0061	1.21646	2.50645	22	3.17241	3.32659	2.93779
21149	McLean	KY	5	1.8953	38	2.5784	206	2.93621	2.48438	0	1	0	1	0	1	1	1.77706	13.8751	3.76889	25.5479	1	2.45858	13	2.24138	2.66814	2.46722
21151	Madison	KY	12	2.28164	66	2.81154	326	3.17522	2.77335	0	1	0	1	0	1	1	1.92833	12.997	3.5884	24.3005	1.15244	2.43471	22	3.17241	3.27834	3.02439
21153	Magoffin	KY	0	1	32	2.50642	321	3.16717	2.23654	0	1	0	1	0	1	1	1.64732	13.0084	3.59075	24.0794	1.20052	2.47762	17	2.65517	2.95927	2.58531
21155	Marion	KY	2	1.54895	52	2.71055	315	3.15735	2.48671	0	1	0	1	0	1	1	1.77828	13.4511	3.68176	24.6951	1.06659	2.44111	16	2.55172	2.86513	2.61225
21157	Marshall	KY	2	1.54895	30	2.47949	209	2.94374	2.33704	0	1	0	1	0	1	1	1.69993	14.6365	3.92542	26.2184	1	2.59175	15	2.44828	2.89688	2.57815
21159	Martin	KY	1	1.34635	21	2.33174	294	3.12143	2.27892	0	1	0	1	0	1	1	1.6695	13.0273	3.59464	23.9999	1.21782	2.49564	15	2.44828	2.83223	2.50859
21161	Mason	KY	0	1	119	3.06263	330	3.18157	2.4286	0	1	0	1	0	1	1	1.74786	12.3534	3.4561	24.0148	1.21456	2.37501	14	2.34483	2.68151	2.45563
21163	Meade	KY	3	1.6927	66	2.81154	297	3.12671	2.55878	0	1	0	1	0	1	1	1.81601	13.2821	3.64701	24.8257	1.0382	2.38739	16	2.55172	2.829	2.61342
21165	Menifee	KY	0	1	43	2.63037	296	3.12496	2.26404	0	1	0	1	0	1	1	1.66172	12.8908	3.56658	24.233	1.16711	2.42863	22	3.17241	3.27424	2.82631
21167	Mercer	KY	5	1.8953	60	2.77112	318	3.16229	2.62534	0	1	0	1	0	1	1	1.85085	13.1882	3.6277	24.5946	1.08846	2.41372	16	2.55172	2.84671	2.65188
21169	Metcalfe	KY	2	1.54895	74	2.86013	235	3.00479	2.48571	0	1	0	1	0	1	1	1.77776	14.0732	3.80962	25.0294	1	2.49323	16	2.55172	2.90019	2.63752
21171	Monroe	KY	2	1.54895	63	2.7918	207	2.93873	2.44048	0	1	0	1	0	1	1	1.75408	14.2184	3.83947	25.1294	1	2.51862	15	2.44828	2.84769	2.58178
21173	Montgomery	KY	0	1	73	2.85435	322	3.16879	2.35419	0	1	0	1	0	1	1	1.70891	12.8633	3.56093	24.2883	1.15508	2.41359	19	2.86207	3.05537	2.70069
21175	Morgan	KY	0	1	37	2.56721	316	3.159	2.25424	0	1	0	1	0	1	1	1.65659	12.5837	3.50345	24.0047	1.21676	2.41717	21	3.06897	3.19695	2.766
21177	Muhlenberg	KY	1	1.34635	55	2.73427	171	2.83925	2.31943	0	1	0	1	0	1	1	1.69071	14.07	3.80896	25.6139	1	2.49267	15	2.44828	2.83023	2.52264
21179	Nelson	KY	4	1.8042	70	2.83652	320	3.16555	2.61779	0	1	0	1	0	1	1	1.8469	13.5449	3.70102	24.8868	1.02491	2.42204	16	2.55172	2.85231	2.65308
21181	Nicholas	KY	0	1	107	3.01724	341	3.19865	2.41907	0	1	0	1	0	1	1	1.74287	12.7001	3.52738	24.3147	1.14934	2.38017	13	2.24138	2.61539	2.4036
21183	Ohio	KY	3	1.6927	84	2.91406	238	3.0114	2.55447	0	1	0	1	0	1	1	1.81375	13.7366	3.74044	25.3045	1	2.43438	12	2.13793	2.58227	2.43124
21185	Oldham	KY	24	2.6084	113	3.04053	316	3.159	2.95495	0	1	0	1	0	1	1	2.0234	12.9758	3.58405	24.6843	1.06895	2.35999	16	2.55172	2.81057	2.75168
21187	Owen	KY	2	1.54895	131	3.10369	342	3.20017	2.63346	0	1	0	1	0	1	1	1.8551	12.8195	3.55192	24.455	1.11882	2.37508	12	2.13793	2.54239	2.43231
21189	Owsley	KY	0	1	26	2.41997	251	3.03909	2.16432	0	1	0	1	0	1	1	1.60951	12.6805	3.52334	23.7897	1.26353	2.47387	19	2.86207	3.09593	2.65764
21191	Pendleton	KY	13	2.31867	142	3.13818	352	3.21518	2.90921	0	1	0	1	0	1	1	1.99945	12.6505	3.51717	24.4607	1.11759	2.34447	10	1.93103	2.38263	2.42103
21193	Perry	KY	3	1.6927	30	2.47949	281	3.09788	2.43731	0	1	0	1	0	1	1	1.75242	13.0188	3.59288	23.8044	1.26034	2.53032	18	2.75862	3.06431	2.73907
21195	Pike	KY	2	1.54895	35	2.54391	320	3.16555	2.43338	0	1	0	1	0	1	1	1.75036	12.8686	3.56201	23.7463	1.27296	2.5148	20	2.96552	3.19304	2.83176
21197	Powell	KY	0	1	39	2.58931	293	3.11965	2.24844	0	1	0	1	0	1	1	1.65355	12.7636	3.54043	24.0498	1.20696	2.44029	24	3.37931	3.42126	2.9279
21199	Pulaski	KY	3	1.6927	48	2.67674	284	3.10341	2.50556	0	1	0	1	0	1	1	1.78815	13.3811	3.66735	24.4165	1.1272	2.48041	23	3.27586	3.37866	2.99523
21201	Robertson	KY	0	1	111	3.0329	326	3.17522	2.41646	0	1	0	1	0	1	1	1.7415	12.6021	3.50722	24.2911	1.15446	2.36738	12	2.13793	2.5372	2.3454
21203	Rockcastle	KY	5	1.8953	28	2.45076	286	3.10706	2.49892	0	1	0	1	0	1	1	1.78467	12.9522	3.57919	23.9573	1.22708	2.49038	23	3.27586	3.38537	2.99759
21205	Rowan	KY	0	1	48	2.67674	297	3.12671	2.28024	0	1	0	1	0	1	1	1.6702	12.3963	3.46492	24.0211	1.2132	2.38136	22	3.17241	3.24245	2.80925
21207	Russell	KY	3	1.6927	56	2.7419	261	3.05943	2.51269	0	1	0	1	0	1	1	1.79188	13.6196	3.71638	24.6566	1.07498	2.4777	17	2.65517	2.95933	2.69113
21209	Scott	KY	10	2.19817	111	3.0329	354	3.21813	2.83421	0	1	0	1	0	1	1	1.96019	12.8568	3.55959	24.4118	1.12822	2.3896	11	2.03448	2.48257	2.46543
21211	Shelby	KY	20	2.52128	107	3.01724	360	3.22688	2.94063	0	1	0	1	0	1	1	2.01591	12.804	3.54873	24.4455	1.12089	2.37413	15	2.44828	2.7505	2.70224
21213	Simpson	KY	6	1.97233	63	2.7918	195	2.90763	2.57252	0	1	0	1	0	1	1	1.8232	14.1668	3.82887	25.44	1	2.5096	15	2.44828	2.84162	2.62792
21215	Spencer	KY	22	2.56673	64	2.79848	306	3.14226	2.85382	0	1	0	1	0	1	1	1.97046	13.3502	3.66101	24.8832	1.02569	2.38866	16	2.55172	2.82986	2.72706
21217	Taylor	KY	0	1	57	2.74939	245	3.02649	2.27096	0	1	0	1	0	1	1	1.66534	13.6455	3.7217	24.7286	1.05931	2.46889	17	2.65517	2.95341	2.5942
21219	Todd	KY	5	1.8953	70	2.83652	181	2.86884	2.54858	0	1	0	1	0	1	1	1.81067	14.171	3.82973	25.6101	1	2.51034	16	2.55172	2.9117	2.67003
21221	Trigg	KY	0	1	64	2.79848	181	2.86884	2.23442	0	1	0	1	0	1	1	1.64621	14.5629	3.91029	25.9915	1	2.57887	19	2.86207	3.16655	2.73617
21223	Trimble	KY	3	1.6927	126	3.08706	325	3.17362	2.66731	0	1	0	1	0	1	1	1.87282	12.4114	3.46804	24.0751	1.20145	2.37401	16	2.55172	2.82	2.64841
21225	Union	KY	1	1.34635	30	2.47949	247	3.03072	2.29812	0	1	0	1	0	1	1	1.67955	13.9531	3.78493	25.6925	1	2.47223	15	2.44828	2.81648	2.50442
21227	Warren	KY	4	1.8042	71	2.84255	204	2.93113	2.54091	0	1	0	1	0	1	1	1.80666	13.8634	3.76651	25.219	1	2.45655	18	2.75862	3.01469	2.74245
21229	Washington	KY	2	1.54895	63	2.7918	316	3.159	2.51462	0	1	0	1	0	1	1	1.79289	13.3336	3.6576	24.653	1.07576	2.42835	15	2.44828	2.78697	2.56575
21231	Wayne	KY	2	1.54895	49	2.68544	267	3.07126	2.44929	0	1	0	1	0	1	1	1.75869	13.4021	3.67168	24.3269	1.14668	2.50067	20	2.96552	3.18353	2.83089
21233	Webster	KY	5	1.8953	32	2.50642	228	2.98904	2.47794	0	1	0	1	0	1	1	1.77369	14.1778	3.83113	25.852	1	2.51153	13	2.24138	2.70375	2.49081
21235	Whitley	KY	1	1.34635	48	2.67674	285	3.10524	2.3896	0	1	0	1	0	1	1	1.72744	13.1608	3.62208	24.1041	1.19515	2.4997	22	3.17241	3.32205	2.90938
21237	Wolfe	KY	0	1	29	2.46536	299	3.13021	2.21027	0	1	0	1	0	1	1	1.63357	12.9601	3.58083	24.1611	1.18275	2.45406	21	3.06897	3.22177	2.76732
21239	Woodford	KY	12	2.28164	93	2.95742	353	3.21666	2.8364	0	1	0	1	0	1	1	1.96134	12.8506	3.55831	24.365	1.13839	2.39717	16	2.55172	2.83558	2.72457
22001	Acadia	LA	7	2.03905	26	2.41997	86	2.48136	2.32633	0	1	0	1	0	1	1	1.69432	19.9712	2.97827	28.0325	1	1.78597	5	1.41379	1.65904	1.66831
22003	Allen	LA	1	1.34635	22	2.35089	197	2.91295	2.21519	0	1	0	1	100	2.06869	1.35623	1.82263	19.5383	3.06727	27.9396	1	1.86169	9	1.82759	1.9883	2.00312
22005	Ascension	LA	12	2.28164	56	2.7419	92	2.51647	2.52817	0	1	0	1	0	1	1	1.79998	19.8081	3.01181	27.7009	1	1.81451	11	2.03448	2.09573	2.06516
22007	Assumption	LA	2	1.54895	54	2.72651	82	2.45656	2.2562	0	1	0	1	0	1	1	1.65761	20.0789	2.95613	27.7602	1	1.76714	2	1.10345	1.43762	1.47943
22009	Avoyelles	LA	1	1.34635	36	2.55572	112	2.6189	2.18516	0	1	0	1	0	1	1	1.62042	19.3169	3.11276	27.9642	1	1.9004	8	1.72414	1.94475	1.8233
22011	Beauregard	LA	5	1.8953	23	2.36922	195	2.90763	2.40435	0	1	0	1	100	2.06869	1.35623	1.92165	19.3411	3.10779	27.7684	1	1.89617	8	1.72414	1.94191	2.04163
22013	Bienville	LA	3	1.6927	20	2.31169	96	2.53864	2.19259	0	1	0	1	0	1	1	1.62431	17.9814	3.38728	27.803	1	2.13393	10	1.93103	2.24101	2.04291
22015	Bossier	LA	7	2.03905	26	2.41997	99	2.55466	2.35101	0	1	0	1	0	1	1	1.70724	18.0343	3.37641	27.9814	1	2.12469	10	1.93103	2.23479	2.09905
22017	Caddo	LA	8	2.0979	31	2.49317	170	2.83619	2.49022	0	1	0	1	0	1	1	1.78012	18.2166	3.33894	28.0923	1	2.09281	8	1.72414	2.07418	2.03485
22019	Calcasieu	LA	4	1.8042	22	2.35089	202	2.926	2.3737	0	1	0	1	100	2.06869	1.35623	1.9056	19.9277	2.98721	27.9441	1	1.79359	8	1.72414	1.87291	1.9794
22021	Caldwell	LA	5	1.8953	16	2.22065	86	2.48136	2.21086	0	1	0	1	0	1	1	1.63387	18.2842	3.32504	27.851	1	2.08099	9	1.82759	2.13581	1.97294
22023	Cameron	LA	7	2.03905	27	2.43564	200	2.92082	2.47953	0	1	0	1	100	2.06869	1.35623	1.961	20.1032	2.95113	28.0741	1	1.76289	3	1.2069	1.50434	1.75025
22025	Catahoula	LA	1	1.34635	36	2.55572	110	2.60952	2.182	0	1	0	1	0	1	1	1.61877	18.8085	3.21727	27.891	1	1.98931	9	1.82759	2.07414	1.91676
22027	Claiborne	LA	3	1.6927	19	2.29067	78	2.43052	2.14912	0	1	0	1	0	1	1	1.60155	17.6646	3.4524	27.6485	1	2.18934	7	1.62069	2.06952	1.90079
22029	Concordia	LA	1	1.34635	39	2.58931	105	2.5853	2.18515	0	1	0	1	0	1	1	1.62042	19.0135	3.17513	27.8946	1	1.95345	4	1.31034	1.70211	1.64575
22031	De Soto	LA	1	1.34635	30	2.47949	86	2.48136	2.1132	0	1	0	1	100	2.06869	1.35623	1.76924	18.2132	3.33965	27.8974	1	2.09341	10	1.93103	2.21375	2.12902
22033	East Baton Rouge	LA	12	2.28164	57	2.74939	102	2.5702	2.54878	0	1	0	1	0	1	1	1.81077	19.6277	3.04888	27.73	1	1.84605	16	2.55172	2.46487	2.34315
22035	East Carroll	LA	0	1	24	2.38681	90	2.50503	1.9734	0	1	0	1	0	1	1	1.50956	18.006	3.38223	27.8537	1	2.12963	2	1.10345	1.68145	1.54952
22037	East Feliciana	LA	8	2.0979	55	2.73427	106	2.59023	2.48858	0	1	0	1	0	1	1	1.77926	19.1853	3.13981	27.436	1	1.9234	13	2.24138	2.30815	2.20542
22039	Evangeline	LA	2	1.54895	25	2.40371	97	2.54403	2.17699	0	1	0	1	0	1	1	1.61614	19.6628	3.04167	28.0813	1	1.83991	10	1.93103	2.04324	1.89223
22041	Franklin	LA	0	1	22	2.35089	98	2.54937	1.97623	0	1	0	1	0	1	1	1.51105	18.4705	3.28675	28.0748	1	2.04841	6	1.51724	1.90515	1.71429
22043	Grant	LA	3	1.6927	21	2.33174	106	2.59023	2.2167	0	1	0	1	0	1	1	1.63693	18.8756	3.20347	27.9622	1	1.97757	12	2.13793	2.275	2.07702
22045	Iberia	LA	7	2.03905	53	2.7186	88	2.49333	2.43088	0	1	0	1	0	1	1	1.74905	20.0074	2.97082	27.7669	1	1.77964	4	1.31034	1.58519	1.65433
22047	Iberville	LA	10	2.19817	58	2.75675	100	2.55989	2.51969	0	1	0	1	0	1	1	1.79554	19.8674	2.99961	27.7834	1	1.80413	6	1.51724	1.74083	1.80223
22049	Jackson	LA	7	2.03905	21	2.33174	100	2.55989	2.32307	0	1	0	1	0	1	1	1.69261	18.0284	3.37763	27.8545	1	2.12573	12	2.13793	2.37466	2.19069
22051	Jefferson	LA	21	2.54452	54	2.72651	91	2.51078	2.60956	0	1	0	1	0	1	1	1.84259	20.7188	2.82459	28.2525	1	1.65524	5	1.41379	1.5711	1.71246
22053	Jefferson Davis	LA	0	1	22	2.35089	197	2.91295	2.09861	0	1	0	1	100	2.06869	1.35623	1.7616	19.9122	2.99039	27.9688	1	1.79629	3	1.2069	1.52681	1.62078
22055	Lafayette	LA	7	2.03905	30	2.47949	88	2.49333	2.3504	0	1	0	1	0	1	1	1.70692	19.952	2.98221	27.8631	1	1.78933	8	1.72414	1.87004	1.83193
22057	Lafourche	LA	4	1.8042	54	2.72651	81	2.45017	2.33996	0	1	0	1	0	1	1	1.70146	20.581	2.85293	27.9926	1	1.67935	4	1.31034	1.51773	1.57014
22059	La Salle	LA	0	1	27	2.43564	109	2.60477	2.0234	0	1	0	1	0	1	1	1.53574	18.6961	3.24037	27.8363	1	2.00896	8	1.72414	2.01778	1.81477
22061	Lincoln	LA	7	2.03905	17	2.24528	95	2.53318	2.28498	0	1	0	1	0	1	1	1.67267	17.9022	3.40357	27.7979	1	2.14779	11	2.03448	2.31991	2.13604
22063	Livingston	LA	13	2.31867	63	2.7918	100	2.55989	2.57205	0	1	0	1	0	1	1	1.82295	19.4679	3.08173	27.527	1	1.87399	14	2.34483	2.3445	2.26399
22065	Madison	LA	1	1.34635	25	2.40371	107	2.59512	2.12599	0	1	0	1	0	1	1	1.58945	18.1818	3.3461	27.7612	1	2.0989	2	1.10345	1.66078	1.59284
22067	Morehouse	LA	4	1.8042	17	2.24528	100	2.55989	2.21492	0	1	0	1	0	1	1	1.636	17.9558	3.39256	27.7797	1	2.13843	8	1.72414	2.10486	1.95185
22069	Natchitoches	LA	1	1.34635	28	2.45076	100	2.55989	2.12997	0	1	0	1	100	2.06869	1.35623	1.77801	18.6936	3.24089	28.033	1	2.0094	14	2.34483	2.43558	2.29775
22071	Orleans	LA	30	2.71588	58	2.75675	105	2.5853	2.7025	0	1	0	1	0	1	1	1.89125	20.678	2.83297	28.3803	1	1.66237	4	1.31034	1.50631	1.70065
22073	Ouachita	LA	7	2.03905	16	2.22065	95	2.53318	2.27669	0	1	0	1	0	1	1	1.66833	18.1986	3.34265	28.013	1	2.09596	12	2.13793	2.35464	2.15827
22075	Plaquemines	LA	20	2.52128	54	2.72651	101	2.56507	2.62001	0	1	0	1	0	1	1	1.84806	20.7941	2.80911	28.1342	1	1.64207	3	1.2069	1.42307	1.60815
22077	Pointe Coupee	LA	9	2.15055	39	2.58931	106	2.59023	2.45751	0	1	0	1	0	1	1	1.76299	19.6794	3.03825	27.8759	1	1.837	7	1.62069	1.83253	1.8455
22079	Rapides	LA	3	1.6927	32	2.50642	114	2.62812	2.28825	0	1	0	1	0	1	1	1.67439	19.0458	3.1685	27.9604	1	1.94781	13	2.24138	2.32457	2.1407
22081	Red River	LA	2	1.54895	25	2.40371	78	2.43052	2.13878	0	1	0	1	0	1	1	1.59614	18.1537	3.35187	27.922	1	2.10381	8	1.72414	2.08158	1.90565
22083	Richland	LA	4	1.8042	21	2.33174	95	2.53318	2.23503	0	1	0	1	0	1	1	1.64653	18.247	3.33269	28.0108	1	2.08749	7	1.62069	2.00102	1.88357
22085	Sabine	LA	2	1.54895	28	2.45076	178	2.86014	2.29923	0	1	0	1	100	2.06869	1.35623	1.86662	18.5957	3.26102	27.8212	1	2.02652	8	1.72414	2.02959	2.06552
22087	St. Bernard	LA	20	2.52128	62	2.78502	112	2.6189	2.65782	0	1	0	1	0	1	1	1.86786	20.5012	2.86933	28.1231	1	1.6933	3	1.2069	1.45753	1.64785
22089	St. Charles	LA	13	2.31867	53	2.7186	91	2.51078	2.53088	0	1	0	1	0	1	1	1.8014	20.5928	2.8505	28.1486	1	1.67728	5	1.41379	1.58592	1.69317
22091	St. Helena	LA	12	2.28164	56	2.7419	106	2.59023	2.553	0	1	0	1	0	1	1	1.81298	18.9902	3.17992	27.326	1	1.95753	14	2.34483	2.40069	2.29781
22093	St. James	LA	2	1.54895	55	2.73427	91	2.51078	2.27706	0	1	0	1	0	1	1	1.66853	20.0423	2.96366	27.789	1	1.77355	5	1.41379	1.65068	1.64333
22095	St. John the Baptist	LA	15	2.3854	54	2.72651	94	2.52767	2.56168	0	1	0	1	0	1	1	1.81753	20.3043	2.9098	28.0666	1	1.72773	3	1.2069	1.48069	1.62796
22097	St. Landry	LA	8	2.0979	30	2.47949	108	2.59997	2.4061	0	1	0	1	0	1	1	1.73608	19.865	3.0001	27.995	1	1.80455	9	1.82759	1.94987	1.91167
22099	St. Martin	LA	8	2.0979	57	2.74939	99	2.55466	2.4817	0	1	0	1	0	1	1	1.77566	19.9214	2.98851	27.7244	1	1.79469	6	1.51724	1.73449	1.78303
22101	St. Mary	LA	1	1.34635	45	2.64952	80	2.4437	2.15776	0	1	0	1	0	1	1	1.60608	20.0958	2.95265	27.7072	1	1.76418	4	1.31034	1.57479	1.5421
22103	St. Tammany	LA	28	2.68256	60	2.77112	110	2.60952	2.70427	0	1	0	1	0	1	1	1.89217	19.7859	3.01636	27.7669	1	1.81838	18	2.75862	2.58543	2.49093
22105	Tangipahoa	LA	16	2.41569	56	2.7419	105	2.5853	2.59646	0	1	0	1	0	1	1	1.83573	19.3617	3.10355	27.5603	1	1.89256	15	2.44828	2.42657	2.33339
22107	Tensas	LA	0	1	27	2.43564	111	2.61423	2.02659	0	1	0	1	0	1	1	1.53741	18.5501	3.27039	27.8963	1	2.03449	6	1.51724	1.89578	1.72673
22109	Terrebonne	LA	3	1.6927	54	2.72651	75	2.41009	2.28894	0	1	0	1	0	1	1	1.67475	20.4558	2.87865	27.952	1	1.70123	6	1.51724	1.67162	1.6632
22111	Union	LA	7	2.03905	19	2.29067	87	2.48738	2.28484	0	1	0	1	0	1	1	1.6726	17.8608	3.41208	27.7387	1	2.15503	10	1.93103	2.2552	2.08864
22113	Vermilion	LA	7	2.03905	31	2.49317	166	2.82379	2.46624	0	1	0	1	100	2.06869	1.35623	1.95405	19.9116	2.99052	27.7679	1	1.7964	6	1.51724	1.73563	1.9144
22115	Vernon	LA	1	1.34635	26	2.41997	197	2.91295	2.23844	0	1	0	1	100	2.06869	1.35623	1.8348	19.0007	3.17776	27.8029	1	1.95569	12	2.13793	2.26028	2.21104
22117	Washington	LA	2	1.54895	56	2.7419	115	2.63267	2.32066	0	1	0	1	0	1	1	1.69135	19.1223	3.15278	27.5081	1	1.93444	16	2.55172	2.52432	2.29927
22119	Webster	LA	2	1.54895	23	2.36922	84	2.46911	2.14016	0	1	0	1	0	1	1	1.59686	17.84	3.41636	27.8325	1	2.15867	11	2.03448	2.32723	2.08593
22121	West Baton Rouge	LA	10	2.19817	57	2.74939	96	2.53864	2.51006	0	1	0	1	0	1	1	1.7905	19.811	3.01119	27.8711	1	1.81399	5	1.41379	1.67788	1.75247
22123	West Carroll	LA	0	1	20	2.31169	89	2.49921	1.94615	0	1	0	1	0	1	1	1.4953	17.978	3.38798	27.8788	1	2.13453	5	1.41379	1.89349	1.69424
22125	West Feliciana	LA	9	2.15055	48	2.67674	103	2.57528	2.48191	0	1	0	1	0	1	1	1.77577	19.4277	3.08998	27.7014	1	1.88101	13	2.24138	2.27964	2.182
22127	Winn	LA	2	1.54895	22	2.35089	86	2.48136	2.13811	0	1	0	1	0	1	1	1.59579	18.4898	3.28278	27.9059	1	2.04503	9	1.82759	2.11163	1.92738
23001	Androscoggin	ME	25	2.62799	92	2.95281	363	3.2312	2.95633	0	1	0	1	0	1	1	2.02412	7.14159	2.38478	20.347	2.01232	2.14229	5	1.41379	1.89871	2.085
23003	Aroostook	ME	2	1.54895	13	2.137	48	2.17771	1.96391	0	1	0	1	0	1	1	1.5046	3.92248	1.72307	18.2546	2.46743	1.96653	6	1.51724	1.85007	1.66927
23005	Cumberland	ME	33	2.76204	143	3.14118	419	3.30591	3.09	0	1	0	1	0	1	1	2.09409	7.36625	2.43096	20.3224	2.01768	2.18613	8	1.72414	2.13695	2.31052
23007	Franklin	ME	7	2.03905	57	2.74939	245	3.02649	2.62071	0	1	0	1	0	1	1	1.84843	4.19933	1.77998	17.858	2.55368	2.08832	7	1.62069	2.00157	2.03171
23009	Hancock	ME	4	1.8042	26	2.41997	135	2.71616	2.32632	0	1	0	1	0	1	1	1.69431	6.60086	2.27363	19.489	2.19893	2.20649	7	1.62069	2.08106	1.9771
23011	Kennebec	ME	13	2.31867	60	2.77112	302	3.1354	2.7588	0	1	0	1	0	1	1	1.92072	6.93187	2.34167	20.2267	2.03848	2.12787	7	1.62069	2.02818	2.10407
23013	Knox	ME	5	1.8953	53	2.7186	260	3.05743	2.57237	0	1	0	1	0	1	1	1.82312	7.29632	2.41659	19.1993	2.26195	2.38172	5	1.41379	2.05976	2.05577
23015	Lincoln	ME	11	2.24165	56	2.7419	316	3.159	2.73098	0	1	0	1	0	1	1	1.90616	7.35988	2.42965	19.8465	2.12117	2.27306	5	1.41379	1.98668	2.06305
23017	Oxford	ME	26	2.64685	147	3.15298	419	3.30591	3.0552	0	1	0	1	0	1	1	2.07588	5.29061	2.0043	18.6847	2.37387	2.12619	6	1.51724	1.95746	2.16586
23019	Penobscot	ME	9	2.15055	28	2.45076	104	2.58031	2.40753	0	1	0	1	0	1	1	1.73683	5.62129	2.07228	19.4462	2.20824	2.0431	8	1.72414	2.04075	1.97872
23021	Piscataquis	ME	6	1.97233	28	2.45076	108	2.59997	2.35416	0	1	0	1	0	1	1	1.70889	4.12364	1.76442	18.2009	2.4791	2.01164	8	1.72414	2.01958	1.94278
23023	Sagadahoc	ME	7	2.03905	56	2.7419	353	3.21666	2.6822	0	1	0	1	0	1	1	1.88061	7.38792	2.43542	20.0059	2.0865	2.24848	6	1.51724	2.03972	2.08317
23025	Somerset	ME	8	2.0979	47	2.66786	170	2.83619	2.54902	0	1	0	1	0	1	1	1.8109	4.224	1.78505	18.1129	2.49823	2.04546	7	1.62069	1.97275	1.98316
23027	Waldo	ME	8	2.0979	46	2.65879	220	2.97045	2.59116	0	1	0	1	0	1	1	1.83296	6.93194	2.34169	20.0753	2.07141	2.1559	6	1.51724	1.97745	2.00274
23029	Washington	ME	5	1.8953	12	2.10508	56	2.25798	2.09676	0	1	0	1	0	1	1	1.57415	6.00262	2.15066	18.8045	2.34782	2.22853	7	1.62069	2.09589	1.90003
23031	York	ME	35	2.7906	267	3.4088	518	3.41635	3.22687	0	1	0	1	0	1	1	2.16575	7.81105	2.5224	20.7223	1.9307	2.18993	8	1.72414	2.1395	2.36482
24001	Allegany	MD	2	1.54895	227	3.33916	720	3.58781	2.8432	0	1	0	1	0	1	1	1.9649	10.8188	3.14066	22.5557	1.53192	2.37665	15	2.44828	2.75219	2.66616
24003	Anne Arundel	MD	98	3.29607	420	3.60339	923	3.71714	3.56375	0	1	0	1	100	2.06869	1.35623	2.52859	13.4146	3.67425	25.3578	1	2.37807	10	1.93103	2.40523	2.82474
24005	Baltimore	MD	91	3.25943	541	3.71223	1227	3.86538	3.63795	0	1	0	1	100	2.06869	1.35623	2.56743	12.7948	3.54685	24.7268	1.0597	2.32048	11	2.03448	2.43607	2.87573
24009	Calvert	MD	28	2.68256	346	3.52011	786	3.63347	3.30105	0	1	0	1	0	1	1	2.20458	14.0058	3.79577	25.5092	1	2.48144	9	1.82759	2.40518	2.58763
24011	Caroline	MD	8	2.0979	474	3.65538	1306	3.89787	3.23878	0	1	0	1	55541	3.52981	1.84327	2.61343	13.6029	3.71295	25.3688	1	2.41099	8	1.72414	2.2882	2.80119
24013	Carroll	MD	103	3.32069	424	3.60746	1019	3.76866	3.59075	0	1	0	1	100	2.06869	1.35623	2.54272	12.0452	3.39275	24.0011	1.21756	2.32367	8	1.72414	2.22947	2.70648
24015	Cecil	MD	31	2.73175	616	3.76807	1331	3.90774	3.49339	0	1	0	1	55541	3.52981	1.84327	2.74671	12.5784	3.50237	24.6155	1.08391	2.30322	11	2.03448	2.42447	2.99842
24017	Charles	MD	115	3.37526	345	3.51886	769	3.62209	3.52996	0	1	0	1	0	1	1	2.32441	13.8291	3.75945	25.3383	1	2.45055	10	1.93103	2.45398	2.71102
24019	Dorchester	MD	9	2.15055	349	3.52381	862	3.68153	3.1394	0	1	0	1	0	1	1	2.11996	14.2164	3.83907	25.821	1	2.51828	5	1.41379	2.15162	2.34018
24021	Frederick	MD	72	3.14384	380	3.56038	952	3.73325	3.50345	0	1	0	1	0	1	1	2.31054	12.0758	3.39905	23.9548	1.22763	2.33759	11	2.03448	2.44759	2.69619
24023	Garrett	MD	2	1.54895	120	3.0662	585	3.47969	2.71493	0	1	0	1	0	1	1	1.89775	8.6418	2.69316	19.9935	2.08921	2.47005	17	2.65517	2.95418	2.76483
24025	Harford	MD	56	3.02022	592	3.75098	1327	3.90618	3.58421	0	1	0	1	55541	3.52981	1.84327	2.79426	12.7054	3.52846	24.6424	1.07807	2.32046	11	2.03448	2.43606	3.04169
24027	Howard	MD	118	3.38801	388	3.56933	902	3.70515	3.5792	0	1	0	1	0	1	1	2.35019	12.7017	3.5277	24.6358	1.07949	2.32102	10	1.93103	2.36685	2.66613
24029	Kent	MD	28	2.68256	560	3.72708	1334	3.90892	3.46343	0	1	0	1	55541	3.52981	1.84327	2.73103	13.2642	3.64334	25.1678	1	2.35177	9	1.82759	2.31795	2.90901
24031	Montgomery	MD	168	3.56329	355	3.53114	921	3.71601	3.629	0	1	0	1	0	1	1	2.37626	12.7892	3.54569	24.6405	1.07847	2.33546	11	2.03448	2.44615	2.74322
24033	Prince George's	MD	159	3.53594	367	3.54542	887	3.69642	3.61801	0	1	0	1	0	1	1	2.3705	13.4641	3.68443	25.321	1	2.38672	9	1.82759	2.34146	2.66242
24035	Queen Anne's	MD	8	2.0979	518	3.69355	1327	3.90618	3.25443	0	1	0	1	55541	3.52981	1.84327	2.62162	13.4562	3.68279	25.3002	1	2.38533	10	1.93103	2.41011	2.89639
24037	St. Marys	MD	11	2.24165	327	3.49584	750	3.60906	3.13625	0	1	0	1	0	1	1	2.11831	14.1456	3.82452	25.6038	1	2.5059	9	1.82759	2.42163	2.53654
24039	Somerset	MD	5	1.8953	154	3.17289	772	3.62412	2.91603	0	1	0	1	0	1	1	2.00303	14.3168	3.8597	25.7023	1	2.53583	5	1.41379	2.16342	2.26326
24041	Talbot	MD	9	2.15055	400	3.58242	1013	3.76558	3.18742	0	1	0	1	100	2.06869	1.35623	2.33158	13.9486	3.784	25.7106	1	2.47144	8	1.72414	2.32886	2.62471
24043	Washington	MD	17	2.44425	340	3.51259	891	3.69876	3.24028	0	1	0	1	0	1	1	2.17277	11.741	3.33023	23.6738	1.28874	2.33104	13	2.24138	2.58235	2.69399
24045	Wicomico	MD	17	2.44425	198	3.28055	832	3.66309	3.15017	0	1	0	1	0	1	1	2.12559	13.9614	3.78664	25.4307	1	2.47368	7	1.62069	2.26079	2.42418
24047	Worcester	MD	17	2.44425	107	3.01724	834	3.66434	3.06196	0	1	0	1	100	2.06869	1.35623	2.2659	14.0052	3.79566	25.2359	1	2.48135	7	1.62069	2.26595	2.53062
24510	Baltimore City	MD	66	3.10099	432	3.6155	946	3.72995	3.50648	0	1	0	1	100	2.06869	1.35623	2.4986	13.5605	3.70424	25.5958	1	2.40358	9	1.82759	2.3528	2.76444
25001	Barnstable	MA	32	2.74712	266	3.40719	688	3.56413	3.26143	0	1	0	1	0	1	1	2.18384	10.2942	3.03282	21.5885	1.74229	2.46387	7	1.62069	2.25419	2.46197
25003	Berkshire	MA	9	2.15055	424	3.60746	1425	3.94328	3.25566	0	1	0	1	55541	3.52981	1.84327	2.62226	7.22883	2.40272	19.7638	2.13917	2.26546	10	1.93103	2.32948	2.83786
25005	Bristol	MA	88	3.24287	346	3.52011	1048	3.78327	3.54007	0	1	0	1	55441	3.52939	1.84313	2.77108	10.3585	3.04605	22.4128	1.56302	2.32261	8	1.72414	2.22876	2.87305
25007	Dukes	MA	16	2.41569	192	3.26736	739	3.60137	3.11534	0	1	0	1	55441	3.52939	1.84313	2.54873	10.3905	3.05262	21.3135	1.8021	2.5316	3	1.2069	2.02141	2.55864
25009	Essex	MA	119	3.3922	349	3.52381	645	3.53053	3.50651	0	1	0	1	0	1	1	2.31214	9.4116	2.8514	21.681	1.72217	2.29242	8	1.72414	2.20844	2.52238
25011	Franklin	MA	12	2.28164	427	3.61049	1223	3.86368	3.27401	0	1	0	1	55541	3.52981	1.84327	2.63187	7.67943	2.49534	20.4967	1.97975	2.20864	11	2.03448	2.36085	2.86784
25013	Hampden	MA	60	3.05411	612	3.76527	1322	3.90421	3.59976	0	1	0	1	55541	3.52981	1.84327	2.8024	8.81893	2.72957	21.4914	1.76342	2.22387	11	2.03448	2.37109	3.00011
25015	Hampshire	MA	46	2.92383	484	3.66436	1265	3.88126	3.51422	0	1	0	1	55541	3.52981	1.84327	2.75762	8.30641	2.62422	21.044	1.86071	2.21701	11	2.03448	2.36647	2.96397
25017	Middlesex	MA	156	3.52649	380	3.56038	989	3.7531	3.63894	0	1	0	1	55441	3.52939	1.84313	2.82283	9.34981	2.8387	22.014	1.64974	2.22	10	1.93103	2.2989	2.96224
25019	Nantucket	MA	1	1.34635	123	3.07676	521	3.41936	2.62998	0	1	0	1	0	1	1	1.85328	10.1639	3.00605	20.6229	1.95231	2.61977	2	1.10345	2.01113	2.04225
25021	Norfolk	MA	138	3.46564	356	3.53235	1079	3.79845	3.62429	0	1	0	1	55441	3.52939	1.84313	2.81516	9.86478	2.94455	22.2305	1.60265	2.26999	8	1.72414	2.19336	2.87941
25023	Plymouth	MA	86	3.23151	318	3.48386	759	3.61527	3.4675	0	1	0	1	55441	3.52939	1.84313	2.73309	10.0869	2.99022	22.1053	1.62988	2.332	8	1.72414	2.23507	2.84987
25025	Suffolk	MA	116	3.37955	333	3.50365	676	3.55497	3.50369	0	1	0	1	0	1	1	2.31066	10.1934	3.01211	22.4742	1.54966	2.28238	8	1.72414	2.20169	2.51636
25027	Worcester	MA	144	3.48676	420	3.60339	1172	3.8415	3.6698	0	1	0	1	55541	3.52981	1.84327	2.83906	8.55746	2.67583	21.1676	1.83384	2.23805	10	1.93103	2.31105	2.983
26001	Alcona	MI	1	1.34635	18	2.26857	249	3.03492	2.22854	0	1	0	1	0	1	1	1.64313	6.65101	2.28394	19.9369	2.10151	2.13238	6	1.51724	1.96163	1.85226
26003	Alger	MI	1	1.34635	6	1.83837	44	2.1324	1.77994	0	1	0	1	0	1	1	1.40829	5.36984	2.02059	18.3554	2.44549	2.20097	7	1.62069	2.07735	1.76511
26005	Allegan	MI	21	2.54452	93	2.95742	729	3.59427	3.05199	0	1	0	1	2178	2.77994	1.59331	2.38479	9.02005	2.77091	21.7666	1.70355	2.20811	9	1.82759	2.22132	2.58496
26007	Alpena	MI	1	1.34635	10	2.0331	165	2.82065	2.07716	0	1	0	1	0	1	1	1.56388	6.57176	2.26765	19.8489	2.12065	2.1348	6	1.51724	1.96326	1.79547
26009	Antrim	MI	1	1.34635	16	2.22065	126	2.68023	2.09302	0	1	0	1	0	1	1	1.57219	6.80851	2.31632	19.7903	2.13341	2.18706	7	1.62069	2.06799	1.87818
26011	Arenac	MI	3	1.6927	42	2.62046	284	3.10341	2.48662	0	1	0	1	0	1	1	1.77823	7.60354	2.47974	20.7628	1.92187	2.14613	6	1.51724	1.97088	1.95789
26013	Baraga	MI	0	1	7	1.8959	42	2.10818	1.67457	0	1	0	1	0	1	1	1.35313	4.63897	1.87035	18.3725	2.44177	2.07	6	1.51724	1.91967	1.60937
26015	Barry	MI	13	2.31867	138	3.12595	689	3.56489	3.02281	0	1	0	1	2178	2.77994	1.59331	2.36952	9.16127	2.79994	22.0628	1.63913	2.17799	7	1.62069	2.06189	2.45713
26017	Bay	MI	9	2.15055	156	3.17842	306	3.14226	2.84162	0	1	0	1	0	1	1	1.96407	8.41129	2.64578	21.5264	1.7558	2.1461	6	1.51724	1.97086	2.09385
26019	Benzie	MI	6	1.97233	18	2.26857	189	2.89136	2.39092	0	1	0	1	0	1	1	1.72814	7.61136	2.48135	20.2872	2.02533	2.23551	7	1.62069	2.10058	2.01614
26021	Berrien	MI	12	2.28164	308	3.47014	757	3.6139	3.14269	0	1	2178	2.781	2178	2.77994	2.18698	2.74305	9.6122	2.89263	22.3216	1.58284	2.20897	8	1.72414	2.15231	2.79661
26023	Branch	MI	6	1.97233	205	3.29545	780	3.62948	2.98502	0	1	0	1	2178	2.77994	1.59331	2.34974	9.20887	2.80973	22.0924	1.6327	2.18085	7	1.62069	2.06381	2.44406
26025	Calhoun	MI	18	2.47127	259	3.39575	724	3.59069	3.17367	0	1	0	1	2178	2.77994	1.59331	2.44849	9.09652	2.78663	21.9565	1.66224	2.18633	7	1.62069	2.0675	2.51902
26027	Cass	MI	14	2.35315	114	3.04429	775	3.62614	3.02754	0	1	0	1	2178	2.77994	1.59331	2.37199	9.67333	2.9052	22.5203	1.53962	2.18289	7	1.62069	2.06519	2.46135
26029	Charlevoix	MI	4	1.8042	17	2.24528	102	2.5702	2.21839	0	1	0	1	0	1	1	1.63781	6.89487	2.33407	19.7941	2.13258	2.20146	7	1.62069	2.07768	1.93329
26031	Cheboygan	MI	4	1.8042	13	2.137	72	2.38884	2.12089	0	1	0	1	0	1	1	1.58678	6.38292	2.22883	19.6051	2.17367	2.14689	6	1.51724	1.97139	1.81817
26033	Chippewa	MI	0	1	6	1.83837	24	1.81679	1.55713	0	1	0	1	0	1	1	1.29165	5.06309	1.95753	18.2568	2.46695	2.16558	6	1.51724	1.98396	1.61142
26035	Clare	MI	8	2.0979	70	2.83652	343	3.20169	2.72882	0	1	0	1	0	1	1	1.90502	6.916	2.33841	20.1581	2.05341	2.1378	7	1.62069	2.03486	2.09747
26037	Clinton	MI	18	2.47127	253	3.38569	395	3.27519	3.06408	0	1	0	1	0	1	1	2.08053	8.63816	2.69241	21.5766	1.74488	2.17648	7	1.62069	2.06088	2.24493
26039	Crawford	MI	2	1.54895	22	2.35089	225	2.98215	2.30668	0	1	0	1	0	1	1	1.68403	6.0571	2.16186	19.3709	2.22461	2.13324	7	1.62069	2.03179	1.93353
26041	Delta	MI	2	1.54895	10	2.0331	80	2.4437	2.01847	0	1	0	1	0	1	1	1.53316	5.69572	2.08757	18.9993	2.30545	2.13882	6	1.51724	1.96596	1.77497
26043	Dickinson	MI	4	1.8042	9	1.99204	58	2.27625	2.0342	0	1	0	1	0	1	1	1.5414	4.99369	1.94327	18.9493	2.31632	2.0253	6	1.51724	1.8896	1.72512
26045	Eaton	MI	23	2.588	244	3.37015	610	3.50148	3.17431	0	1	0	1	2178	2.77994	1.59331	2.44883	8.73267	2.71184	21.569	1.74652	2.19441	7	1.62069	2.07294	2.52324
26047	Emmet	MI	3	1.6927	13	2.137	66	2.34353	2.06811	0	1	0	1	0	1	1	1.55915	6.32941	2.21784	19.3054	2.23887	2.19299	6	1.51724	2.0024	1.82064
26049	Genesee	MI	70	3.12996	215	3.31587	423	3.31085	3.2743	0	1	0	1	0	1	1	2.19058	8.59839	2.68424	21.5464	1.75144	2.17511	7	1.62069	2.05996	2.32478
26051	Gladwin	MI	7	2.03905	60	2.77112	295	3.12319	2.66057	0	1	0	1	0	1	1	1.86929	7.64084	2.48741	20.842	1.90465	2.138	7	1.62069	2.03499	2.07143
26053	Gogebic	MI	1	1.34635	9	1.99204	69	2.36668	1.91053	0	1	0	1	0	1	1	1.47665	4.5085	1.84353	18.6356	2.38456	1.99851	6	1.51724	1.87158	1.66456
26055	Grand Traverse	MI	6	1.97233	20	2.31169	237	3.0092	2.4451	0	1	0	1	0	1	1	1.7565	7.23128	2.40322	20.2321	2.0373	2.17923	7	1.62069	2.06273	2.00919
26057	Gratiot	MI	10	2.19817	242	3.36661	364	3.23263	2.95141	0	1	0	1	0	1	1	2.02155	8.3701	2.63731	21.4665	1.76882	2.14997	7	1.62069	2.04305	2.18873
26059	Hillsdale	MI	13	2.31867	247	3.37539	742	3.60348	3.11976	0	1	0	1	2178	2.77994	1.59331	2.42027	8.97322	2.76129	21.894	1.67585	2.17635	8	1.72414	2.13038	2.54437
26061	Houghton	MI	0	1	7	1.8959	43	2.12043	1.6787	0	1	0	1	0	1	1	1.35529	5.13246	1.97179	18.7534	2.35893	2.08582	6	1.51724	1.93031	1.61873
26063	Huron	MI	1	1.34635	121	3.06975	295	3.12319	2.52793	0	1	0	1	0	1	1	1.79986	7.80643	2.52145	20.6787	1.94017	2.19717	5	1.41379	1.93563	1.94792
26065	Ingham	MI	31	2.73175	275	3.42148	465	3.36015	3.1924	0	1	0	1	0	1	1	2.1477	8.68531	2.70211	21.4956	1.76249	2.19971	7	1.62069	2.0765	2.30552
26067	Ionia	MI	22	2.56673	174	3.22518	617	3.50742	3.12036	0	1	0	1	2178	2.77994	1.59331	2.42058	8.65156	2.69517	21.6624	1.72622	2.16295	7	1.62069	2.05178	2.48709
26069	Iosco	MI	0	1	35	2.54391	266	3.06931	2.21621	0	1	0	1	0	1	1	1.63668	7.01526	2.35882	20.2097	2.04219	2.14561	6	1.51724	1.97053	1.85405
26071	Iron	MI	1	1.34635	8	1.94665	64	2.32751	1.88206	0	1	0	1	0	1	1	1.46175	4.29145	1.79892	18.2356	2.47156	2.03457	6	1.51724	1.89583	1.6714
26073	Isabella	MI	8	2.0979	93	2.95742	370	3.24115	2.78279	0	1	0	1	0	1	1	1.93328	7.86545	2.53358	21.0733	1.85435	2.13449	7	1.62069	2.03263	2.11652
26075	Jackson	MI	43	2.89087	280	3.42921	679	3.55728	3.31492	0	1	0	1	0	1	1	2.21184	8.87604	2.74131	21.6815	1.72206	2.19867	7	1.62069	2.0758	2.35193
26077	Kalamazoo	MI	14	2.35315	139	3.12904	739	3.60137	3.04773	0	1	0	1	2178	2.77994	1.59331	2.38256	9.44394	2.85805	22.3489	1.5769	2.17449	7	1.62069	2.05954	2.46495
26079	Kalkaska	MI	5	1.8953	22	2.35089	229	2.99132	2.42635	0	1	0	1	0	1	1	1.74668	6.29911	2.21161	19.4078	2.2166	2.16875	7	1.62069	2.05568	1.99685
26081	Kent	MI	29	2.6995	97	2.97537	699	3.57239	3.10283	0	1	0	1	2178	2.77994	1.59331	2.41141	8.56524	2.67743	21.6635	1.72598	2.14765	7	1.62069	2.04149	2.47285
26083	Keweenaw	MI	0	1	3	1.59727	15	1.57205	1.39359	0	1	0	1	0	1	1	1.20604	4.53487	1.84895	17.5096	2.62946	2.21147	6	1.51724	2.01483	1.57137
26085	Lake	MI	0	1	51	2.70234	412	3.29713	2.34623	0	1	0	1	2178	2.77994	1.59331	2.01533	7.23442	2.40386	20.2493	2.03356	2.17659	7	1.62069	2.06095	2.19728
26087	Lapeer	MI	96	3.28587	210	3.30578	419	3.30591	3.32172	0	1	0	1	0	1	1	2.2154	8.43824	2.65132	21.3557	1.79294	2.18241	7	1.62069	2.06486	2.34653
26091	Lenawee	MI	48	2.94465	254	3.38738	608	3.49977	3.29959	0	1	0	1	0	1	1	2.20381	9.26566	2.8214	22.1053	1.62988	2.18838	7	1.62069	2.06888	2.341
26093	Livingston	MI	83	3.21397	259	3.39575	450	3.34307	3.34031	0	1	0	1	0	1	1	2.22513	8.76656	2.71881	21.6663	1.72537	2.18234	8	1.72414	2.1344	2.40454
26095	Luce	MI	0	1	5	1.77196	21	1.74726	1.51137	0	1	0	1	0	1	1	1.2677	5.01329	1.9473	18.1114	2.49857	2.18378	6	1.51724	1.9962	1.60285
26097	Mackinac	MI	1	1.34635	8	1.94665	38	2.05607	1.7907	0	1	0	1	0	1	1	1.41392	5.37966	2.02261	18.4626	2.42219	2.18286	6	1.51724	1.99559	1.7094
26099	Macomb	MI	124	3.41259	224	3.33346	468	3.36349	3.39308	0	1	0	1	0	1	1	2.25276	9.36658	2.84215	22.3832	1.56944	2.15462	7	1.62069	2.04617	2.36019
26101	Manistee	MI	5	1.8953	39	2.58931	291	3.11608	2.5486	0	1	0	1	0	1	1	1.81068	7.63648	2.48651	20.2898	2.02476	2.23941	7	1.62069	2.10321	2.07845
26103	Marquette	MI	5	1.8953	7	1.8959	58	2.27625	2.03251	0	1	0	1	0	1	1	1.54051	4.84452	1.9126	18.5117	2.41151	2.08019	6	1.51724	1.92653	1.75149
26105	Mason	MI	0	1	56	2.7419	526	3.42433	2.40235	0	1	0	1	2178	2.77994	1.59331	2.04472	7.85752	2.53195	20.4367	1.9928	2.25088	7	1.62069	2.11092	2.25535
26107	Mecosta	MI	4	1.8042	83	2.90896	559	3.45601	2.73995	0	1	0	1	2178	2.77994	1.59331	2.22144	7.30008	2.41736	20.4412	1.99183	2.15258	7	1.62069	2.0448	2.33627
26109	Menominee	MI	2	1.54895	26	2.41997	117	2.64164	2.21532	0	1	0	1	0	1	1	1.63621	5.82603	2.11436	19.5423	2.18734	2.06113	6	1.51724	1.9137	1.81213
26111	Midland	MI	11	2.24165	143	3.14118	308	3.14565	2.86089	0	1	0	1	0	1	1	1.97416	8.51506	2.66711	21.6616	1.72639	2.13922	7	1.62069	2.03582	2.14876
26113	Missaukee	MI	7	2.03905	46	2.65879	321	3.16717	2.63756	0	1	0	1	0	1	1	1.85725	6.33636	2.21926	19.5888	2.17722	2.14176	7	1.62069	2.03752	2.06447
26115	Monroe	MI	85	3.22573	256	3.39075	588	3.48235	3.38947	0	1	0	1	0	1	1	2.25087	9.65189	2.90079	22.5998	1.52233	2.16443	8	1.72414	2.12235	2.41455
26117	Montcalm	MI	22	2.56673	170	3.21522	607	3.49891	3.11414	0	1	0	1	2178	2.77994	1.59331	2.41733	8.1158	2.58504	21.2377	1.81858	2.14784	7	1.62069	2.04161	2.47727
26119	Montmorency	MI	2	1.54895	16	2.22065	181	2.86884	2.2247	0	1	0	1	0	1	1	1.64112	6.28183	2.20805	19.654	2.16304	2.12017	7	1.62069	2.023	1.8957
26121	Muskegon	MI	14	2.35315	65	2.80506	724	3.59069	2.93508	0	1	0	1	2178	2.77994	1.59331	2.32359	8.54047	2.67233	21.3297	1.79857	2.20508	6	1.51724	2.01053	2.38594
26123	Newaygo	MI	5	1.8953	81	2.89858	661	3.54329	2.79649	0	1	0	1	2178	2.77994	1.59331	2.25104	7.67074	2.49355	20.6881	1.93813	2.17171	7	1.62069	2.05767	2.36735
26125	Oakland	MI	160	3.53906	236	3.35584	478	3.3745	3.44689	0	1	0	1	0	1	1	2.28092	8.92991	2.75239	21.8742	1.68015	2.17243	7	1.62069	2.05815	2.38957
26127	Oceana	MI	3	1.6927	56	2.7419	647	3.53214	2.67181	0	1	0	1	2178	2.77994	1.59331	2.18577	7.92164	2.54513	20.5997	1.95737	2.23195	7	1.62069	2.09819	2.34924
26129	Ogemaw	MI	3	1.6927	43	2.63037	269	3.07515	2.48044	0	1	0	1	0	1	1	1.775	6.53029	2.25913	19.8798	2.11393	2.12184	7	1.62069	2.02412	1.99448
26131	Ontonagon	MI	0	1	8	1.94665	53	2.22931	1.73243	0	1	0	1	0	1	1	1.38342	4.95233	1.93477	18.7753	2.35418	2.05028	6	1.51724	1.9064	1.62182
26133	Osceola	MI	3	1.6927	55	2.73427	397	3.27782	2.58364	0	1	0	1	0	1	1	1.82902	6.65899	2.28558	19.8316	2.12443	2.15327	7	1.62069	2.04527	2.04948
26135	Oscoda	MI	1	1.34635	23	2.36922	253	3.04322	2.26521	0	1	0	1	0	1	1	1.66233	6.34518	2.22108	19.8126	2.12855	2.10191	7	1.62069	2.01071	1.90223
26137	Otsego	MI	1	1.34635	16	2.22065	162	2.81109	2.13707	0	1	0	1	0	1	1	1.59525	6.06396	2.16327	19.3631	2.22631	2.13589	7	1.62069	2.03357	1.86987
26139	Ottawa	MI	32	2.74712	84	2.91406	731	3.5957	3.10607	0	1	0	1	2178	2.77994	1.59331	2.4131	9.02215	2.77135	21.83	1.68976	2.19674	6	1.51724	2.00492	2.44733
26141	Presque Isle	MI	1	1.34635	12	2.10508	56	2.25798	1.91199	0	1	0	1	0	1	1	1.47742	6.57535	2.26839	19.7868	2.13416	2.14692	6	1.51724	1.97141	1.73817
26143	Roscommon	MI	4	1.8042	27	2.43564	283	3.10157	2.46132	0	1	0	1	0	1	1	1.76499	6.22427	2.19622	19.4947	2.1977	2.13958	7	1.62069	2.03606	1.99589
26145	Saginaw	MI	22	2.56673	225	3.33537	340	3.19712	3.053	0	1	0	1	0	1	1	2.07473	8.66126	2.69716	21.7167	1.7144	2.15459	7	1.62069	2.04615	2.22991
26147	St. Clair	MI	36	2.80429	193	3.26959	466	3.36126	3.16607	0	1	0	1	0	1	1	2.13392	8.64127	2.69305	21.5534	1.74992	2.18131	7	1.62069	2.06413	2.28638
26149	St. Joseph	MI	13	2.31867	137	3.12284	782	3.63082	3.04395	0	1	0	1	2178	2.77994	1.59331	2.38059	9.42727	2.85462	22.2702	1.59402	2.18614	7	1.62069	2.06737	2.46924
26151	Sanilac	MI	10	2.19817	191	3.26512	401	3.28304	2.93422	0	1	0	1	0	1	1	2.01255	8.04417	2.57032	20.9356	1.8843	2.19122	5	1.41379	1.93162	2.10061
26153	Schoolcraft	MI	1	1.34635	10	2.0331	50	2.19897	1.8679	0	1	0	1	0	1	1	1.45434	5.44258	2.03554	18.5141	2.41098	2.18433	6	1.51724	1.99657	1.73969
26155	Shiawassee	MI	38	2.83059	240	3.36305	403	3.28563	3.18093	0	1	0	1	0	1	1	2.1417	8.61971	2.68862	21.582	1.7437	2.17225	7	1.62069	2.05803	2.28761
26157	Tuscola	MI	18	2.47127	204	3.29335	367	3.23691	3.02012	0	1	0	1	0	1	1	2.05751	8.26066	2.61482	21.2385	1.81843	2.17304	9	1.82759	2.19773	2.32823
26159	Van Buren	MI	14	2.35315	247	3.37539	761	3.61664	3.13579	0	1	2178	2.781	2178	2.77994	2.18698	2.73944	9.24753	2.81767	22.0284	1.64662	2.19945	9	1.82759	2.21549	2.8402
26161	Washtenaw	MI	86	3.23151	247	3.37539	556	3.45321	3.37644	0	1	0	1	0	1	1	2.24404	9.1004	2.78743	21.9177	1.6707	2.19421	8	1.72414	2.14238	2.42422
26163	Wayne	MI	113	3.36657	247	3.37539	545	3.44281	3.4184	0	1	0	1	0	1	1	2.26601	9.81763	2.93486	22.781	1.48293	2.15989	8	1.72414	2.1193	2.4234
26165	Wexford	MI	5	1.8953	42	2.62046	316	3.159	2.57353	0	1	0	1	0	1	1	1.82373	6.66356	2.28652	19.7732	2.13711	2.16486	7	1.62069	2.05306	2.05131
27001	Aitkin	MN	1	1.34635	92	2.95281	151	2.77448	2.37119	0	1	0	1	0	1	1	1.71781	4.75306	1.89381	19.565	2.1824	1.86929	4	1.31034	1.6455	1.67559
27003	Anoka	MN	76	3.1705	122	3.07327	173	2.8453	3.04958	0	1	0	1	0	1	1	2.07294	7.11159	2.37862	22.1418	1.62195	1.80495	2	1.10345	1.46305	1.80194
27005	Becker	MN	3	1.6927	15	2.19453	116	2.63718	2.18632	0	1	0	1	0	1	1	1.62103	4.67123	1.87699	20.2811	2.02665	1.72248	3	1.2069	1.47716	1.4816
27007	Beltrami	MN	2	1.54895	6	1.83837	39	2.06959	1.827	0	1	0	1	0	1	1	1.43293	3.89147	1.7167	19.4614	2.20495	1.73781	3	1.2069	1.48747	1.35151
27009	Benton	MN	3	1.6927	116	3.05172	160	2.80463	2.53121	0	1	0	1	0	1	1	1.80158	6.03679	2.15768	21.3145	1.80189	1.77007	1	1	1.37001	1.5353
27011	Big Stone	MN	0	1	15	2.19453	140	2.73509	1.98611	0	1	0	1	0	1	1	1.51622	6.3176	2.21541	21.7876	1.69899	1.73164	2	1.10345	1.41374	1.35851
27013	Blue Earth	MN	2	1.54895	127	3.09043	198	2.91558	2.53321	0	1	0	1	0	1	1	1.80262	7.49475	2.45738	22.3015	1.58721	1.8424	1	1	1.41865	1.57166
27015	Brown	MN	0	1	83	2.90896	172	2.84228	2.26267	0	1	0	1	0	1	1	1.661	7.3036	2.41809	22.2409	1.60039	1.82018	2	1.10345	1.4733	1.50802
27017	Carlton	MN	0	1	18	2.26857	145	2.75337	2.01719	0	1	0	1	0	1	1	1.53249	4.58282	1.85881	19.2185	2.25777	1.90364	4	1.31034	1.6686	1.55689
27019	Carver	MN	47	2.93435	130	3.10042	170	2.83619	2.97617	0	1	0	1	0	1	1	2.03451	7.22553	2.40204	22.4559	1.55362	1.76675	2	1.10345	1.43735	1.75502
27021	Cass	MN	2	1.54895	20	2.31169	144	2.74976	2.21527	0	1	0	1	0	1	1	1.63618	4.60595	1.86357	19.9421	2.10039	1.7738	3	1.2069	1.51168	1.51795
27023	Chippewa	MN	4	1.8042	20	2.31169	160	2.80463	2.31965	0	1	0	1	0	1	1	1.69082	6.74378	2.30301	21.9955	1.65377	1.7677	3	1.2069	1.50758	1.55493
27025	Chisago	MN	7	2.03905	123	3.07676	175	2.85129	2.67193	0	1	0	1	0	1	1	1.87524	6.45214	2.24306	21.4555	1.77121	1.81661	5	1.41379	1.67964	1.81577
27027	Clay	MN	0	1	12	2.10508	34	1.99815	1.70795	0	1	0	1	0	1	1	1.3706	5.49258	2.04582	21.3201	1.80068	1.67388	1	1	1.3053	1.17261
27029	Clearwater	MN	4	1.8042	6	1.83837	38	2.05607	1.90836	0	1	0	1	0	1	1	1.47552	4.05546	1.75041	19.6949	2.15415	1.72327	4	1.31034	1.54728	1.42644
27031	Cook	MN	0	1	4	1.69341	15	1.57205	1.42595	0	1	0	1	0	1	1	1.22298	2.96255	1.52575	17.9912	2.52471	1.8474	4	1.31034	1.63077	1.30274
27033	Cottonwood	MN	0	1	26	2.41997	168	2.83003	2.09395	0	1	0	1	0	1	1	1.57267	7.06214	2.36845	22.0723	1.63706	1.80916	1	1	1.39629	1.38705
27035	Crow Wing	MN	1	1.34635	24	2.38681	147	2.7605	2.17597	0	1	0	1	0	1	1	1.61561	5.01822	1.94831	20.2812	2.02664	1.78315	3	1.2069	1.51797	1.5075
27037	Dakota	MN	55	3.01137	130	3.10042	178	2.86014	3.01015	0	1	0	1	0	1	1	2.0523	7.5138	2.46129	22.477	1.54905	1.81326	3	1.2069	1.53822	1.84185
27039	Dodge	MN	10	2.19817	137	3.12284	211	2.9487	2.77379	0	1	0	1	0	1	1	1.92856	7.0804	2.37221	21.6387	1.73137	1.89258	1	1	1.45241	1.68851
27041	Douglas	MN	1	1.34635	19	2.29067	149	2.76754	2.14598	0	1	0	1	0	1	1	1.59991	5.65329	2.07885	21.2611	1.8135	1.71289	3	1.2069	1.47071	1.46143
27043	Faribault	MN	3	1.6927	88	2.93387	206	2.93621	2.53583	0	1	0	1	0	1	1	1.804	7.47463	2.45324	22.264	1.59537	1.84582	1	1	1.42096	1.57436
27045	Fillmore	MN	11	2.24165	62	2.78502	276	3.08853	2.72178	0	1	0	1	0	1	1	1.90134	7.16877	2.39037	21.5396	1.75293	1.92638	1	1	1.47514	1.68523
27047	Freeborn	MN	3	1.6927	91	2.94815	214	2.95605	2.54732	0	1	0	1	0	1	1	1.81001	7.28933	2.41515	21.9837	1.65634	1.86528	1	1	1.43405	1.58833
27049	Goodhue	MN	31	2.73175	140	3.13211	187	2.88582	2.93534	0	1	0	1	0	1	1	2.01314	7.2183	2.40055	21.8954	1.67554	1.8692	2	1.10345	1.50627	1.78981
27051	Grant	MN	1	1.34635	19	2.29067	143	2.74613	2.13877	0	1	0	1	0	1	1	1.59614	5.96021	2.14194	21.6282	1.73365	1.69863	1	1	1.32195	1.34982
27053	Hennepin	MN	98	3.29607	131	3.10369	165	2.82065	3.09379	0	1	0	1	0	1	1	2.09608	7.45127	2.44844	22.7111	1.49812	1.759	4	1.31034	1.57131	1.89809
27055	Houston	MN	8	2.0979	41	2.61033	294	3.12143	2.62566	0	1	0	1	0	1	1	1.85102	7.68027	2.49551	22.0533	1.64121	1.92078	3	1.2069	1.61054	1.74749
27057	Hubbard	MN	1	1.34635	7	1.8959	116	2.63718	1.96922	0	1	0	1	0	1	1	1.50738	4.37279	1.81564	19.9326	2.10244	1.73477	3	1.2069	1.48543	1.40449
27059	Isanti	MN	8	2.0979	121	3.06975	165	2.82065	2.67906	0	1	0	1	0	1	1	1.87898	6.23915	2.19928	21.3034	1.8043	1.80751	2	1.10345	1.46477	1.66128
27061	Itasca	MN	0	1	11	2.07059	115	2.63267	1.90992	0	1	0	1	0	1	1	1.47633	4.11845	1.76336	19.3092	2.23805	1.80566	5	1.41379	1.67228	1.5185
27063	Jackson	MN	0	1	12	2.10508	211	2.9487	2.0279	0	1	0	1	0	1	1	1.5381	7.13061	2.38253	22.0679	1.63802	1.82194	1	1	1.40489	1.36804
27065	Kanabec	MN	0	1	113	3.04053	161	2.80787	2.29537	0	1	0	1	0	1	1	1.67812	5.41178	2.02921	20.4132	1.99792	1.82755	2	1.10345	1.47825	1.52417
27067	Kandiyohi	MN	9	2.15055	69	2.83041	161	2.80787	2.61192	0	1	0	1	0	1	1	1.84383	6.64746	2.28321	21.9611	1.66125	1.75722	2	1.10345	1.43094	1.61081
27069	Kittson	MN	0	1	5	1.77196	13	1.49754	1.42731	0	1	0	1	14	1.62709	1.20903	1.33312	3.69666	1.67665	19.8795	2.11401	1.62637	1	1	1.27335	1.1218
27071	Koochiching	MN	0	1	6	1.83837	26	1.85846	1.57116	0	1	0	1	0	1	1	1.29899	3.56794	1.65019	18.9596	2.31407	1.77407	2	1.10345	1.44227	1.22044
27073	Lac qui Parle	MN	0	1	20	2.31169	146	2.75695	2.03291	0	1	0	1	0	1	1	1.54072	6.8018	2.31494	22.1505	1.62006	1.74917	1	1	1.35594	1.33414
27075	Lake	MN	0	1	6	1.83837	97	2.54403	1.80192	0	1	0	1	0	1	1	1.4198	3.37045	1.6096	18.2906	2.45959	1.86332	4	1.31034	1.64148	1.45459
27077	Lake of the Woods	MN	0	1	2	1.47332	18	1.66699	1.38383	0	1	0	1	0	1	1	1.20093	3.42588	1.62099	19.1739	2.26746	1.70957	1	1	1.32931	1.06603
27079	Le Sueur	MN	8	2.0979	136	3.11971	174	2.8483	2.70519	0	1	0	1	0	1	1	1.89265	7.2313	2.40322	22.0602	1.63969	1.84097	2	1.10345	1.48728	1.68776
27081	Lincoln	MN	1	1.34635	13	2.137	146	2.75695	2.09069	0	1	0	1	0	1	1	1.57096	6.56668	2.26661	21.7083	1.71624	1.78987	1	1	1.38332	1.37631
27083	Lyon	MN	1	1.34635	21	2.33174	157	2.79477	2.16896	0	1	0	1	0	1	1	1.61194	7.03541	2.36296	22.088	1.63365	1.80157	1	1	1.39119	1.41205
27087	Mahnomen	MN	2	1.54895	13	2.137	35	2.01324	1.90855	0	1	0	1	0	1	1	1.47562	4.51452	1.84477	20.136	2.05822	1.72193	1	1	1.33762	1.2731
27089	Marshall	MN	0	1	5	1.77196	19	1.69514	1.49383	0	1	0	1	14	1.62709	1.20903	1.36794	4.00043	1.7391	19.8492	2.12059	1.6851	1	1	1.31285	1.17618
27091	Martin	MN	2	1.54895	22	2.35089	203	2.92857	2.28864	0	1	0	1	0	1	1	1.67459	7.47747	2.45383	22.1948	1.61042	1.85913	1	1	1.4299	1.48622
27093	Meeker	MN	11	2.24165	119	3.06263	160	2.80463	2.71966	0	1	0	1	0	1	1	1.90023	6.74302	2.30285	22.1061	1.62972	1.7471	1	1	1.35455	1.59618
27095	Mille Lacs	MN	3	1.6927	117	3.05539	155	2.78809	2.52688	0	1	0	1	0	1	1	1.79931	5.39219	2.02518	20.5425	1.9698	1.8002	4	1.31034	1.59902	1.70121
27097	Morrison	MN	6	1.97233	96	2.97095	159	2.80136	2.59705	0	1	0	1	0	1	1	1.83604	5.59797	2.06748	20.9622	1.87851	1.75852	3	1.2069	1.5014	1.65667
27099	Mower	MN	10	2.19817	61	2.77812	245	3.02649	2.68394	0	1	0	1	0	1	1	1.88153	7.0619	2.3684	21.5839	1.74329	1.89948	1	1	1.45705	1.6575
27101	Murray	MN	1	1.34635	17	2.24528	157	2.79477	2.13986	0	1	0	1	0	1	1	1.59671	6.92265	2.33978	21.9039	1.67368	1.81592	1	1	1.40084	1.40796
27103	Nicollet	MN	2	1.54895	129	3.09711	175	2.85129	2.51381	0	1	0	1	0	1	1	1.79247	7.33643	2.42483	22.2741	1.59317	1.81978	1	1	1.40344	1.5531
27105	Nobles	MN	0	1	16	2.22065	202	2.926	2.05916	0	1	0	1	0	1	1	1.55446	7.00622	2.35696	22.0871	1.63384	1.79664	1	1	1.38787	1.36756
27107	Norman	MN	0	1	13	2.137	30	1.93298	1.69676	0	1	0	1	0	1	1	1.36475	5.18623	1.98285	21.0378	1.86206	1.67252	2	1.10345	1.37397	1.21857
27109	Olmsted	MN	12	2.28164	135	3.11655	233	3.00034	2.81715	0	1	0	1	0	1	1	1.95126	7.03229	2.36232	21.5519	1.75026	1.90024	1	1	1.45756	1.70889
27111	Otter Tail	MN	4	1.8042	22	2.35089	144	2.74976	2.31437	0	1	0	1	0	1	1	1.68806	5.19447	1.98454	20.8556	1.9017	1.70769	3	1.2069	1.46721	1.52337
27113	Pennington	MN	0	1	12	2.10508	19	1.69514	1.60595	0	1	0	1	0	1	1	1.31721	3.98705	1.73635	19.7566	2.14073	1.69989	2	1.10345	1.39238	1.19726
27115	Pine	MN	0	1	112	3.03673	170	2.83619	2.30363	0	1	0	1	0	1	1	1.68244	5.16396	1.97827	20.0097	2.08567	1.85886	5	1.41379	1.70806	1.69549
27117	Pipestone	MN	0	1	11	2.07059	132	2.70446	1.93408	0	1	0	1	0	1	1	1.48898	6.77507	2.30944	21.829	1.68998	1.80398	1	1	1.39281	1.32326
27119	Polk	MN	0	1	13	2.137	27	1.87812	1.67829	0	1	0	1	14	1.62709	1.20903	1.4645	4.45375	1.83228	20.3189	2.01843	1.67746	2	1.10345	1.37729	1.294
27121	Pope	MN	1	1.34635	21	2.33174	147	2.7605	2.15743	0	1	0	1	0	1	1	1.6059	6.12922	2.17668	21.5967	1.7405	1.73402	3	1.2069	1.48492	1.47621
27123	Ramsey	MN	91	3.25943	126	3.08706	169	2.83312	3.08006	0	1	0	1	0	1	1	2.08889	7.75748	2.51138	22.9057	1.45579	1.77654	2	1.10345	1.44394	1.79963
27129	Renville	MN	1	1.34635	120	3.0662	168	2.83003	2.42806	0	1	0	1	0	1	1	1.74758	6.97028	2.34957	22.1904	1.61137	1.77124	1	1	1.37079	1.49636
27131	Rice	MN	27	2.66502	128	3.09379	173	2.8453	2.88635	0	1	0	1	0	1	1	1.98749	7.20555	2.39793	21.9758	1.65806	1.85209	1	1	1.42518	1.7117
27133	Rock	MN	0	1	13	2.137	133	2.70839	1.95776	0	1	0	1	0	1	1	1.50138	7.24266	2.40556	22.114	1.62799	1.83301	1	1	1.41234	1.34662
27137	St. Louis	MN	4	1.8042	7	1.8959	135	2.71616	2.14991	0	1	0	1	0	1	1	1.60197	3.56326	1.64923	18.5394	2.40547	1.851	5	1.41379	1.70278	1.63274
27139	Scott	MN	66	3.10099	131	3.10369	175	2.85129	3.03844	0	1	0	1	0	1	1	2.06711	7.36447	2.4306	22.4148	1.56256	1.79865	3	1.2069	1.52839	1.84549
27141	Sherburne	MN	10	2.19817	121	3.06975	166	2.82379	2.71387	0	1	0	1	0	1	1	1.8972	6.45161	2.24295	21.6847	1.72138	1.77412	2	1.10345	1.44231	1.65818
27143	Sibley	MN	7	2.03905	131	3.10369	177	2.8572	2.68298	0	1	0	1	0	1	1	1.88103	7.16654	2.38991	22.353	1.57601	1.77547	1	1	1.37364	1.5961
27145	Stearns	MN	9	2.15055	120	3.0662	173	2.8453	2.70389	0	1	0	1	0	1	1	1.89197	6.33286	2.21854	21.7	1.71803	1.75051	3	1.2069	1.49601	1.69365
27147	Steele	MN	6	1.97233	126	3.08706	200	2.92082	2.67634	0	1	0	1	0	1	1	1.87755	7.24468	2.40598	21.9052	1.67342	1.87201	1	1	1.43857	1.64106
27149	Stevens	MN	0	1	14	2.16673	146	2.75695	1.98411	0	1	0	1	0	1	1	1.51517	6.03796	2.15793	21.4814	1.76559	1.7394	1	1	1.34937	1.31064
27151	Swift	MN	4	1.8042	20	2.31169	154	2.78472	2.31295	0	1	0	1	0	1	1	1.68732	6.43339	2.23921	21.7772	1.70124	1.7538	1	1	1.35906	1.44369
27153	Todd	MN	7	2.03905	66	2.81154	149	2.76754	2.55446	0	1	0	1	0	1	1	1.81375	5.4944	2.04619	20.9826	1.87407	1.73663	1	1	1.34751	1.52775
27155	Traverse	MN	0	1	22	2.35089	113	2.62353	2.00119	0	1	0	1	0	1	1	1.52411	6.2242	2.19621	21.8469	1.68608	1.70432	1	1	1.32578	1.29992
27157	Wabasha	MN	10	2.19817	133	3.11017	215	2.95847	2.77281	0	1	0	1	0	1	1	1.92805	7.31462	2.42035	21.8863	1.67752	1.88772	1	1	1.44914	1.68575
27161	Waseca	MN	8	2.0979	125	3.08365	203	2.92857	2.72007	0	1	0	1	0	1	1	1.90044	7.25433	2.40796	21.9631	1.66082	1.86298	1	1	1.43249	1.65337
27163	Washington	MN	53	2.9932	134	3.11337	179	2.86305	3.00938	0	1	0	1	0	1	1	2.05189	7.44636	2.44743	22.4205	1.56133	1.81192	3	1.2069	1.53732	1.84089
27165	Watonwan	MN	2	1.54895	82	2.9038	192	2.89956	2.46499	0	1	0	1	0	1	1	1.76691	7.38568	2.43496	22.2088	1.60738	1.84048	1	1	1.41737	1.54459
27167	Wilkin	MN	0	1	10	2.0331	81	2.45017	1.83587	0	1	0	1	0	1	1	1.43757	5.90999	2.13162	21.7059	1.71676	1.67548	1	1	1.30638	1.2224
27169	Winona	MN	16	2.41569	94	2.96198	281	3.09788	2.84307	0	1	0	1	0	1	1	1.96483	7.39113	2.43608	21.7996	1.69637	1.91715	2	1.10345	1.53852	1.77806
27171	Wright	MN	51	2.97434	123	3.07676	168	2.83003	2.97959	0	1	0	1	0	1	1	2.0363	6.85002	2.32485	22.1073	1.62944	1.76558	3	1.2069	1.50615	1.80667
27173	Yellow Medicine	MN	1	1.34635	25	2.40371	163	2.8143	2.19976	0	1	0	1	0	1	1	1.62807	6.98457	2.35251	22.2303	1.60269	1.76635	2	1.10345	1.43709	1.45743
28001	Adams	MS	0	1	37	2.56721	109	2.60477	2.06769	0	1	0	1	0	1	1	1.55893	18.7217	3.23511	27.4905	1	2.00447	14	2.34483	2.43227	2.13502
28003	Alcorn	MS	1	1.34635	43	2.63037	145	2.75337	2.25555	0	1	0	1	0	1	1	1.65727	15.8203	3.83152	26.4914	1	2.51186	15	2.44828	2.84314	2.50762
28005	Amite	MS	2	1.54895	56	2.7419	107	2.59512	2.30802	0	1	0	1	0	1	1	1.68474	18.6299	3.25398	27.1424	1	2.02053	15	2.44828	2.51265	2.28589
28007	Attala	MS	0	1	23	2.36922	105	2.5853	1.99449	0	1	0	1	0	1	1	1.52061	17.1773	3.55257	26.8596	1	2.27455	14	2.34483	2.61393	2.23991
28009	Benton	MS	1	1.34635	42	2.62046	144	2.74976	2.251	0	1	0	1	0	1	1	1.65489	15.7812	3.83956	26.4088	1	2.5187	14	2.34483	2.77816	2.45833
28011	Bolivar	MS	0	1	17	2.24528	106	2.59023	1.95444	0	1	0	1	0	1	1	1.49964	17.2892	3.52958	27.7066	1	2.25499	10	1.93103	2.32244	2.01128
28013	Calhoun	MS	2	1.54895	36	2.55572	116	2.63718	2.25951	0	1	0	1	0	1	1	1.65934	16.5079	3.69019	26.7437	1	2.39162	13	2.24138	2.6231	2.34812
28015	Carroll	MS	0	1	21	2.33174	111	2.61423	1.99161	0	1	0	1	0	1	1	1.5191	16.9929	3.59048	26.8496	1	2.3068	13	2.24138	2.56604	2.20376
28017	Chickasaw	MS	1	1.34635	15	2.19453	114	2.62812	2.06669	0	1	0	1	0	1	1	1.5584	16.5437	3.68281	26.8046	1	2.38535	14	2.34483	2.68846	2.32209
28019	Choctaw	MS	2	1.54895	14	2.16673	96	2.53864	2.0954	0	1	0	1	0	1	1	1.57343	17.0525	3.57823	26.895	1	2.29638	14	2.34483	2.62862	2.28931
28021	Claiborne	MS	1	1.34635	22	2.35089	112	2.6189	2.11621	0	1	0	1	0	1	1	1.58433	18.3277	3.3161	27.4854	1	2.07338	15	2.44828	2.5482	2.23844
28023	Clarke	MS	2	1.54895	17	2.24528	140	2.73509	2.18797	0	1	0	1	0	1	1	1.62189	17.7704	3.43067	27.0181	1	2.17084	15	2.44828	2.61376	2.31389
28025	Clay	MS	3	1.6927	13	2.137	115	2.63267	2.16544	0	1	0	1	0	1	1	1.6101	16.902	3.60917	27.0888	1	2.3227	14	2.34483	2.64632	2.32908
28027	Coahoma	MS	0	1	38	2.5784	111	2.61423	2.07464	0	1	0	1	0	1	1	1.56257	16.8723	3.61527	27.4861	1	2.32789	10	1.93103	2.37148	2.0932
28029	Copiah	MS	7	2.03905	19	2.29067	111	2.61423	2.32754	0	1	0	1	0	1	1	1.69495	18.3554	3.31042	27.3419	1	2.06854	15	2.44828	2.54495	2.317
28031	Covington	MS	2	1.54895	38	2.5784	111	2.61423	2.25942	0	1	0	1	0	1	1	1.65929	18.2103	3.34023	27.1799	1	2.09391	15	2.44828	2.56201	2.30339
28033	DeSoto	MS	28	2.68256	41	2.61033	98	2.54937	2.62991	0	1	0	1	0	1	1	1.85324	16.3166	3.72949	27.2414	1	2.42506	11	2.03448	2.50642	2.40463
28035	Forrest	MS	3	1.6927	54	2.72651	116	2.63718	2.36538	0	1	0	1	0	1	1	1.71476	18.7802	3.22308	27.3854	1	1.99424	17	2.65517	2.63414	2.39676
28037	Franklin	MS	1	1.34635	39	2.58931	110	2.60952	2.19331	0	1	0	1	0	1	1	1.62469	18.5215	3.27627	27.2244	1	2.03949	15	2.44828	2.52541	2.25129
28039	George	MS	9	2.15055	47	2.66786	117	2.64164	2.50126	0	1	0	1	0	1	1	1.78589	18.9272	3.19287	27.3048	1	1.96854	17	2.65517	2.61685	2.43615
28041	Greene	MS	0	1	43	2.63037	122	2.66343	2.1087	0	1	0	1	0	1	1	1.58039	18.6182	3.25639	27.2995	1	2.02258	17	2.65517	2.6532	2.31238
28043	Grenada	MS	0	1	15	2.19453	117	2.64164	1.95466	0	1	0	1	0	1	1	1.49976	16.7628	3.63778	26.9643	1	2.34704	14	2.34483	2.66269	2.26033
28045	Hancock	MS	5	1.8953	53	2.7186	108	2.59997	2.41839	0	1	0	1	0	1	1	1.74252	19.4898	3.07723	27.6491	1	1.87017	17	2.65517	2.55068	2.35599
28047	Harrison	MS	8	2.0979	54	2.72651	110	2.60952	2.49246	0	1	0	1	0	1	1	1.78129	19.6617	3.0419	27.7949	1	1.84011	17	2.65517	2.53046	2.36957
28049	Hinds	MS	13	2.31867	19	2.29067	110	2.60952	2.42007	0	1	0	1	0	1	1	1.7434	18.2931	3.32322	27.5521	1	2.07943	16	2.55172	2.62186	2.40872
28051	Holmes	MS	0	1	22	2.35089	93	2.5221	1.96705	0	1	0	1	0	1	1	1.50624	17.3891	3.50904	27.0537	1	2.23752	13	2.24138	2.51944	2.16025
28053	Humphreys	MS	2	1.54895	15	2.19453	94	2.52767	2.10107	0	1	0	1	0	1	1	1.5764	17.9141	3.40112	27.8383	1	2.14571	11	2.03448	2.31851	2.06457
28055	Issaquena	MS	1	1.34635	20	2.31169	100	2.55989	2.08316	0	1	0	1	0	1	1	1.56702	17.9685	3.38993	27.7582	1	2.13619	11	2.03448	2.31211	2.05303
28057	Itawamba	MS	1	1.34635	22	2.35089	148	2.76403	2.16506	0	1	0	1	0	1	1	1.6099	16.463	3.69941	26.847	1	2.39947	12	2.13793	2.55879	2.26489
28059	Jackson	MS	14	2.35315	49	2.68544	111	2.61423	2.56614	0	1	0	1	0	1	1	1.81986	19.4587	3.08363	27.6067	1	1.87561	17	2.65517	2.55434	2.41527
28061	Jasper	MS	1	1.34635	19	2.29067	138	2.7276	2.13253	0	1	0	1	0	1	1	1.59287	17.7574	3.43333	26.9218	1	2.17311	15	2.44828	2.61528	2.29377
28063	Jefferson	MS	0	1	33	2.51929	117	2.64164	2.06397	0	1	0	1	0	1	1	1.55698	18.4678	3.2873	27.3938	1	2.04888	15	2.44828	2.53172	2.20637
28065	Jefferson Davis	MS	0	1	37	2.56721	120	2.65483	2.08454	0	1	0	1	0	1	1	1.56775	18.3172	3.31825	27.193	1	2.07521	16	2.55172	2.61901	2.27812
28067	Jones	MS	1	1.34635	42	2.62046	113	2.62353	2.20851	0	1	0	1	0	1	1	1.63265	18.3422	3.31313	27.287	1	2.07085	16	2.55172	2.61608	2.32346
28069	Kemper	MS	2	1.54895	14	2.16673	111	2.61423	2.12085	0	1	0	1	0	1	1	1.58676	17.5773	3.47035	27.1821	1	2.20461	14	2.34483	2.56688	2.25388
28071	Lafayette	MS	2	1.54895	40	2.59994	129	2.69249	2.29301	0	1	0	1	0	1	1	1.67688	16.2544	3.74228	26.8191	1	2.43594	15	2.44828	2.79207	2.4846
28073	Lamar	MS	2	1.54895	60	2.77112	113	2.62353	2.32742	0	1	0	1	0	1	1	1.69489	18.7507	3.22916	27.3841	1	1.99942	17	2.65517	2.63762	2.38476
28075	Lauderdale	MS	2	1.54895	16	2.22065	119	2.65047	2.1512	0	1	0	1	0	1	1	1.60264	17.7209	3.44083	27.0697	1	2.17949	16	2.55172	2.68916	2.35497
28077	Lawrence	MS	2	1.54895	43	2.63037	118	2.64608	2.28763	0	1	0	1	0	1	1	1.67406	18.4574	3.28945	27.346	1	2.0507	17	2.65517	2.67211	2.39476
28079	Leake	MS	0	1	21	2.33174	127	2.68435	2.01522	0	1	0	1	0	1	1	1.53146	17.4754	3.49131	26.9719	1	2.22243	15	2.44828	2.64846	2.27311
28081	Lee	MS	1	1.34635	44	2.64005	153	2.78133	2.26822	0	1	0	1	0	1	1	1.6639	16.6081	3.66957	27.0673	1	2.37409	13	2.24138	2.6113	2.34283
28083	Leflore	MS	0	1	23	2.36922	100	2.55989	1.98594	0	1	0	1	0	1	1	1.51613	17.5047	3.48527	27.6223	1	2.2173	13	2.24138	2.50584	2.15754
28085	Lincoln	MS	2	1.54895	38	2.5784	111	2.61423	2.25942	0	1	0	1	0	1	1	1.65929	18.3743	3.30651	27.0763	1	2.06522	16	2.55172	2.6123	2.34019
28087	Lowndes	MS	3	1.6927	24	2.38681	117	2.64164	2.25254	0	1	0	1	0	1	1	1.6557	17.0761	3.57338	27.2569	1	2.29225	15	2.44828	2.69542	2.39838
28089	Madison	MS	13	2.31867	21	2.33174	116	2.63718	2.4432	0	1	0	1	0	1	1	1.7555	17.8396	3.41643	27.2981	1	2.15874	15	2.44828	2.60561	2.4057
28091	Marion	MS	1	1.34635	62	2.78502	120	2.65483	2.27443	0	1	0	1	0	1	1	1.66716	18.876	3.20341	27.523	1	1.97751	16	2.55172	2.55329	2.30277
28093	Marshall	MS	7	2.03905	43	2.63037	133	2.70839	2.47357	0	1	0	1	0	1	1	1.7714	15.9563	3.80356	26.6801	1	2.48807	14	2.34483	2.75756	2.52851
28095	Monroe	MS	2	1.54895	29	2.46536	131	2.7005	2.25041	0	1	0	1	0	1	1	1.65458	16.7195	3.64668	27.0036	1	2.35461	13	2.24138	2.5982	2.32642
28097	Montgomery	MS	0	1	16	2.22065	102	2.5702	1.9394	0	1	0	1	0	1	1	1.49177	16.5928	3.67272	26.4985	1	2.37677	14	2.34483	2.68269	2.26911
28099	Neshoba	MS	0	1	18	2.26857	131	2.7005	1.99939	0	1	0	1	0	1	1	1.52317	17.5509	3.47577	27.0256	1	2.20921	16	2.55172	2.70915	2.31146
28101	Newton	MS	2	1.54895	21	2.33174	129	2.69249	2.20273	0	1	0	1	0	1	1	1.62962	17.5877	3.46821	26.8591	1	2.20278	16	2.55172	2.70483	2.38618
28103	Noxubee	MS	3	1.6927	15	2.19453	132	2.70446	2.20896	0	1	0	1	0	1	1	1.63288	17.2954	3.52829	27.3816	1	2.25389	15	2.44828	2.66962	2.36281
28105	Oktibbeha	MS	3	1.6927	14	2.16673	110	2.60952	2.16765	0	1	0	1	0	1	1	1.61125	17.0612	3.57645	27.1639	1	2.29486	15	2.44828	2.69718	2.36715
28107	Panola	MS	2	1.54895	39	2.58931	99	2.55466	2.24304	0	1	0	1	0	1	1	1.65072	16.4165	3.70896	27.0593	1	2.40759	13	2.24138	2.63384	2.34968
28109	Pearl River	MS	16	2.41569	62	2.78502	108	2.59997	2.61591	0	1	0	1	0	1	1	1.84591	19.1824	3.14041	27.4987	1	1.92391	17	2.65517	2.58683	2.4581
28111	Perry	MS	2	1.54895	55	2.73427	115	2.63267	2.31809	0	1	0	1	0	1	1	1.69001	18.6818	3.24331	27.3147	1	2.01146	17	2.65517	2.64571	2.38711
28113	Pike	MS	2	1.54895	61	2.77812	107	2.59512	2.32021	0	1	0	1	0	1	1	1.69112	18.6503	3.24979	27.1957	1	2.01696	15	2.44828	2.51025	2.28881
28115	Pontotoc	MS	3	1.6927	39	2.58931	126	2.68023	2.33369	0	1	0	1	0	1	1	1.69818	16.4325	3.70567	26.8147	1	2.4048	14	2.34483	2.70154	2.43394
28117	Prentiss	MS	2	1.54895	47	2.66786	150	2.77102	2.3423	0	1	0	1	0	1	1	1.70268	16.0947	3.77512	26.637	1	2.46388	16	2.55172	2.88045	2.56815
28119	Quitman	MS	0	1	35	2.54391	104	2.58031	2.05162	0	1	0	1	0	1	1	1.55051	16.8443	3.62102	27.4943	1	2.33278	11	2.03448	2.44435	2.1377
28121	Rankin	MS	12	2.28164	24	2.38681	117	2.64164	2.45078	0	1	0	1	0	1	1	1.75947	18.0375	3.37575	27.2921	1	2.12412	15	2.44828	2.58233	2.39156
28123	Scott	MS	6	1.97233	22	2.35089	126	2.68023	2.34756	0	1	0	1	0	1	1	1.70544	17.7027	3.44459	26.9642	1	2.18268	15	2.44828	2.62172	2.38085
28125	Sharkey	MS	3	1.6927	20	2.31169	101	2.56507	2.20148	0	1	0	1	0	1	1	1.62897	17.9582	3.39205	27.8532	1	2.13799	11	2.03448	2.31332	2.09924
28127	Simpson	MS	3	1.6927	21	2.33174	120	2.65483	2.23844	0	1	0	1	0	1	1	1.64831	17.9796	3.38766	27.1289	1	2.13426	16	2.55172	2.65873	2.36613
28129	Smith	MS	4	1.8042	20	2.31169	113	2.62353	2.25869	0	1	0	1	0	1	1	1.65891	17.8133	3.42184	27.0095	1	2.16334	15	2.44828	2.60871	2.33728
28131	Stone	MS	5	1.8953	55	2.73427	109	2.60477	2.42528	0	1	0	1	0	1	1	1.74612	19.1493	3.14721	27.4388	1	1.9297	17	2.65517	2.59072	2.38794
28133	Sunflower	MS	2	1.54895	24	2.38681	103	2.57528	2.18182	0	1	0	1	0	1	1	1.61867	17.53	3.48008	27.7948	1	2.21288	10	1.93103	2.29411	2.07765
28135	Tallahatchie	MS	0	1	39	2.58931	107	2.59512	2.07188	0	1	0	1	0	1	1	1.56112	16.959	3.59745	27.3121	1	2.31273	13	2.24138	2.57003	2.23743
28137	Tate	MS	4	1.8042	39	2.58931	109	2.60477	2.34582	0	1	0	1	0	1	1	1.70452	16.2482	3.74356	27.0101	1	2.43703	11	2.03448	2.51447	2.3017
28139	Tippah	MS	1	1.34635	43	2.63037	150	2.77102	2.26149	0	1	0	1	0	1	1	1.66038	15.7318	3.84971	26.3815	1	2.52734	14	2.34483	2.78397	2.4666
28141	Tishomingo	MS	1	1.34635	26	2.41997	149	2.76754	2.1895	0	1	0	1	0	1	1	1.62269	15.7824	3.83931	26.2409	1	2.51849	19	2.86207	3.12594	2.68924
28143	Tunica	MS	4	1.8042	42	2.62046	104	2.58031	2.34808	0	1	0	1	0	1	1	1.70571	16.5631	3.67884	27.4761	1	2.38197	11	2.03448	2.47743	2.27547
28145	Union	MS	3	1.6927	43	2.63037	154	2.78472	2.38268	0	1	0	1	0	1	1	1.72382	16.2828	3.73644	26.8136	1	2.43097	15	2.44828	2.78873	2.5165
28147	Walthall	MS	1	1.34635	66	2.81154	115	2.63267	2.2759	0	1	0	1	0	1	1	1.66792	18.8162	3.21569	27.3049	1	1.98796	16	2.55172	2.56032	2.30847
28149	Warren	MS	7	2.03905	21	2.33174	106	2.59023	2.33328	0	1	0	1	0	1	1	1.69796	18.2569	3.33065	27.5974	1	2.08575	14	2.34483	2.48694	2.27676
28151	Washington	MS	2	1.54895	23	2.36922	109	2.60477	2.18582	0	1	0	1	0	1	1	1.62077	17.7642	3.43194	27.9535	1	2.17192	11	2.03448	2.33615	2.10994
28153	Wayne	MS	1	1.34635	37	2.56721	138	2.7276	2.22562	0	1	0	1	0	1	1	1.6416	18.2374	3.33467	27.226	1	2.08918	16	2.55172	2.62841	2.33903
28155	Webster	MS	2	1.54895	9	1.99204	108	2.59997	2.05725	0	1	0	1	0	1	1	1.55346	16.6997	3.65076	26.7145	1	2.35808	15	2.44828	2.7397	2.35597
28157	Wilkinson	MS	0	1	41	2.61033	104	2.58031	2.07397	0	1	0	1	0	1	1	1.56221	19.0272	3.17231	27.4726	1	1.95106	16	2.55172	2.5355	2.21296
28159	Winston	MS	2	1.54895	22	2.35089	105	2.5853	2.1731	0	1	0	1	0	1	1	1.61411	17.2245	3.54286	26.9765	1	2.26629	18	2.75862	2.88671	2.50792
28161	Yalobusha	MS	2	1.54895	38	2.5784	114	2.62812	2.26409	0	1	0	1	0	1	1	1.66174	16.4088	3.71055	26.7422	1	2.40895	14	2.34483	2.70433	2.40932
28163	Yazoo	MS	4	1.8042	18	2.26857	115	2.63267	2.24725	0	1	0	1	0	1	1	1.65293	17.9287	3.39813	27.5063	1	2.14316	14	2.34483	2.52555	2.27206
29001	Adair	MO	2	1.54895	17	2.24528	248	3.03283	2.28819	0	1	0	1	0	1	1	1.67436	11.076	3.19352	24.3012	1.15227	2.09864	2	1.10345	1.6606	1.65484
29003	Andrew	MO	3	1.6927	74	2.86013	175	2.85129	2.48243	0	1	0	1	0	1	1	1.77604	11.4606	3.27259	24.8706	1.02843	2.06054	2	1.10345	1.63497	1.7105
29005	Atchison	MO	0	1	61	2.77812	166	2.82379	2.21241	0	1	0	1	0	1	1	1.63468	10.9694	3.17161	24.6277	1.08127	2.0196	1	1	1.53785	1.536
29007	Audrain	MO	7	2.03905	93	2.95742	233	3.00034	2.68193	0	1	0	1	0	1	1	1.88047	12.2205	3.42878	25.107	1	2.16924	1	1	1.6385	1.7895
29009	Barry	MO	5	1.8953	34	2.53178	174	2.8483	2.43909	0	1	0	1	0	1	1	1.75335	13.4392	3.6793	25.1011	1	2.38236	10	1.93103	2.40811	2.25961
29011	Barton	MO	6	1.97233	26	2.41997	192	2.89956	2.44464	0	1	0	1	0	1	1	1.75626	13.6404	3.72065	25.917	1	2.41754	1	1	1.80552	1.82081
29013	Bates	MO	1	1.34635	88	2.93387	185	2.88022	2.40041	0	1	0	1	0	1	1	1.7331	12.957	3.58018	25.7546	1	2.29804	2	1.10345	1.79472	1.79597
29015	Benton	MO	0	1	85	2.9191	206	2.93621	2.2977	0	1	0	1	0	1	1	1.67933	12.9229	3.57317	25.4671	1	2.29208	7	1.62069	2.13863	2.00827
29017	Bollinger	MO	3	1.6927	79	2.88794	193	2.90227	2.50895	0	1	0	1	0	1	1	1.78992	13.4594	3.68345	25.4051	1	2.38589	11	2.03448	2.48007	2.33902
29019	Boone	MO	10	2.19817	40	2.59994	212	2.95116	2.59861	0	1	0	1	0	1	1	1.83686	12.6196	3.51082	25.3148	1	2.23903	6	1.51724	2.03337	2.04651
29021	Buchanan	MO	5	1.8953	75	2.86584	172	2.84228	2.54951	0	1	0	1	0	1	1	1.81116	12.0657	3.39696	25.3696	1	2.14217	1	1	1.62029	1.72545
29023	Butler	MO	2	1.54895	23	2.36922	193	2.90227	2.28596	0	1	0	1	0	1	1	1.67319	14.5608	3.90984	26.4775	1	2.57849	12	2.13793	2.67921	2.39932
29027	Callaway	MO	11	2.24165	91	2.94815	230	2.99359	2.74473	0	1	0	1	0	1	1	1.91335	12.6339	3.51376	25.2582	1	2.24153	5	1.41379	1.96547	2.05279
29029	Camden	MO	2	1.54895	34	2.53178	219	2.96807	2.36283	0	1	0	1	0	1	1	1.71343	13.1106	3.61175	25.371	1	2.32489	12	2.13793	2.50863	2.30394
29031	Cape Girardeau	MO	3	1.6927	75	2.86584	193	2.90227	2.50151	0	1	0	1	0	1	1	1.78603	13.956	3.78554	25.8752	1	2.47275	10	1.93103	2.46891	2.328
29033	Carroll	MO	0	1	76	2.87147	232	2.9981	2.3025	0	1	0	1	0	1	1	1.68185	11.9535	3.3739	25.1561	1	2.12255	2	1.10345	1.67668	1.6721
29035	Carter	MO	3	1.6927	20	2.31169	191	2.89684	2.31316	0	1	0	1	0	1	1	1.68743	13.6771	3.7282	25.6767	1	2.42397	11	2.03448	2.50568	2.28276
29037	Cass	MO	43	2.89087	78	2.88252	134	2.71229	2.84648	0	1	0	1	0	1	1	1.96662	12.7953	3.54693	25.723	1	2.26976	2	1.10345	1.7757	1.95291
29039	Cedar	MO	1	1.34635	66	2.81154	168	2.83003	2.34234	0	1	0	1	0	1	1	1.7027	13.2807	3.64671	25.771	1	2.35464	1	1	1.76321	1.75067
29041	Chariton	MO	0	1	50	2.69398	241	3.01792	2.24943	0	1	0	1	0	1	1	1.65406	11.8751	3.3578	24.9125	1.01933	2.12529	1	1	1.60894	1.6022
29043	Christian	MO	11	2.24165	32	2.50642	193	2.90227	2.56531	0	1	0	1	0	1	1	1.81942	12.9913	3.58723	24.867	1.02921	2.32889	12	2.13793	2.51131	2.38347
29045	Clark	MO	2	1.54895	25	2.40371	234	3.00257	2.33133	0	1	0	1	0	1	1	1.69694	11.3925	3.2586	24.7476	1.05519	2.07141	2	1.10345	1.64228	1.65797
29047	Clay	MO	33	2.76204	75	2.86584	186	2.88303	2.85498	0	1	0	1	0	1	1	1.97106	12.3184	3.44891	25.6157	1	2.18636	2	1.10345	1.7196	1.91512
29049	Clinton	MO	13	2.31867	75	2.86584	187	2.88582	2.70668	0	1	0	1	0	1	1	1.89343	11.7283	3.32761	25.2055	1	2.08317	1	1	1.58061	1.75662
29051	Cole	MO	5	1.8953	42	2.62046	214	2.95605	2.50521	0	1	0	1	0	1	1	1.78797	13.0084	3.59075	25.5511	1	2.30703	5	1.41379	2.00952	1.99329
29053	Cooper	MO	5	1.8953	47	2.66786	217	2.9633	2.52361	0	1	0	1	0	1	1	1.79759	12.6224	3.51141	25.469	1	2.23953	1	1	1.68578	1.76345
29055	Crawford	MO	7	2.03905	105	3.00918	176	2.85425	2.65018	0	1	0	1	0	1	1	1.86385	12.7155	3.53054	24.6993	1.0657	2.3117	11	2.03448	2.43017	2.3566
29059	Dallas	MO	10	2.19817	31	2.49317	212	2.95116	2.56267	0	1	0	1	0	1	1	1.81804	13.1239	3.61448	25.1753	1	2.32722	8	1.72414	2.23185	2.17797
29065	Dent	MO	5	1.8953	80	2.89329	180	2.86596	2.56672	0	1	0	1	0	1	1	1.82017	13.0532	3.59995	24.7937	1.04516	2.35328	9	1.82759	2.31897	2.24327
29067	Douglas	MO	5	1.8953	32	2.50642	200	2.92082	2.45497	0	1	0	1	0	1	1	1.76166	13.3225	3.65531	24.9848	1.00359	2.36501	11	2.03448	2.46603	2.30807
29069	Dunklin	MO	2	1.54895	50	2.69398	187	2.88582	2.38974	0	1	0	1	0	1	1	1.72752	15.266	3.94547	27.0394	1	2.6088	6	1.51724	2.28209	2.14849
29071	Franklin	MO	61	3.06223	103	3.00098	190	2.89411	3.00524	0	1	0	1	0	1	1	2.04972	12.8837	3.56511	25.1625	1	2.28522	11	2.03448	2.41235	2.47957
29073	Gasconade	MO	3	1.6927	101	2.99261	192	2.89956	2.54327	0	1	0	1	0	1	1	1.80789	12.6759	3.5224	24.8903	1.02414	2.26943	8	1.72414	2.19298	2.1421
29075	Gentry	MO	0	1	42	2.62046	177	2.8572	2.17059	0	1	0	1	0	1	1	1.61279	11.0115	3.18028	24.5653	1.09484	2.03851	2	1.10345	1.62015	1.5802
29077	Greene	MO	9	2.15055	30	2.47949	199	2.91821	2.53094	0	1	0	1	0	1	1	1.80143	13.13	3.61573	25.2339	1	2.32829	6	1.51724	2.0934	2.06452
29079	Grundy	MO	0	1	41	2.61033	184	2.8774	2.17397	0	1	0	1	0	1	1	1.61456	11.2554	3.2304	24.7473	1.05525	2.04748	2	1.10345	1.62618	1.58591
29081	Harrison	MO	0	1	67	2.81792	194	2.90496	2.25312	0	1	0	1	0	1	1	1.656	10.7266	3.12171	24.3347	1.14499	2.03135	1	1	1.54575	1.55738
29083	Henry	MO	2	1.54895	91	2.94815	163	2.8143	2.45122	0	1	0	1	0	1	1	1.7597	12.7953	3.54694	25.6137	1	2.26976	2	1.10345	1.7757	1.80152
29085	Hickory	MO	0	1	53	2.7186	205	2.93367	2.22936	0	1	0	1	0	1	1	1.64356	13.1442	3.61867	25.4547	1	2.33078	5	1.41379	2.0255	1.89931
29087	Holt	MO	0	1	117	3.05539	170	2.83619	2.30991	0	1	0	1	0	1	1	1.68573	11.4863	3.27787	24.9977	1.0008	2.04153	2	1.10345	1.62218	1.63505
29089	Howard	MO	5	1.8953	44	2.64005	212	2.95116	2.51016	0	1	0	1	0	1	1	1.79056	12.3206	3.44937	25.2194	1	2.18676	1	1	1.65029	1.73232
29091	Howell	MO	3	1.6927	29	2.46536	218	2.96569	2.38806	0	1	0	1	0	1	1	1.72664	13.58	3.70825	25.2092	1	2.40699	11	2.03448	2.49427	2.3031
29093	Iron	MO	2	1.54895	93	2.95742	182	2.87171	2.47366	0	1	0	1	0	1	1	1.77145	12.9807	3.58505	24.6825	1.06935	2.36118	7	1.62069	2.18512	2.10968
29095	Jackson	MO	55	3.01137	76	2.87147	143	2.74613	2.89472	0	1	0	1	0	1	1	1.99187	12.7909	3.54604	25.8901	1	2.269	4	1.31034	1.91435	2.07285
29097	Jasper	MO	4	1.8042	31	2.49317	192	2.89956	2.41269	0	1	0	1	0	1	1	1.73953	13.8681	3.76746	26.0174	1	2.45736	5	1.41379	2.11064	2.03183
29099	Jefferson	MO	54	3.00237	98	2.97975	179	2.86305	2.96749	0	1	0	1	0	1	1	2.02996	13.1524	3.62034	25.4125	1	2.3322	12	2.13793	2.51354	2.53915
29101	Johnson	MO	22	2.56673	81	2.89858	158	2.79808	2.77166	0	1	0	1	0	1	1	1.92745	12.42	3.4698	25.389	1	2.20414	5	1.41379	1.94031	2.0447
29103	Knox	MO	2	1.54895	20	2.31169	254	3.04527	2.31473	0	1	0	1	0	1	1	1.68825	11.4349	3.26731	24.6398	1.07863	2.09876	1	1	1.59109	1.61416
29105	Laclede	MO	1	1.34635	37	2.56721	222	2.97516	2.30894	0	1	0	1	0	1	1	1.68522	13.0753	3.60451	25.0378	1	2.31874	10	1.93103	2.36532	2.17844
29107	Lafayette	MO	21	2.54452	81	2.89858	146	2.75695	2.75034	0	1	0	1	0	1	1	1.91629	12.2539	3.43566	25.3054	1	2.17509	2	1.10345	1.71202	1.86949
29109	Lawrence	MO	14	2.35315	29	2.46536	174	2.8483	2.57085	0	1	0	1	0	1	1	1.82233	13.3215	3.65511	25.3481	1	2.36178	1	1	1.76801	1.84171
29111	Lewis	MO	3	1.6927	20	2.31169	236	3.007	2.35024	0	1	0	1	0	1	1	1.70684	11.689	3.31953	24.9084	1.02021	2.09349	3	1.2069	1.72672	1.72699
29113	Lincoln	MO	15	2.3854	106	3.01323	167	2.82692	2.75892	0	1	0	1	0	1	1	1.92078	12.5656	3.49973	25.2842	1	2.2296	10	1.93103	2.30536	2.30693
29115	Linn	MO	0	1	44	2.64005	229	2.99132	2.22232	0	1	0	1	0	1	1	1.63988	11.441	3.26856	24.6081	1.08552	2.10569	2	1.10345	1.66534	1.63308
29117	Livingston	MO	0	1	73	2.85435	192	2.89956	2.26357	0	1	0	1	0	1	1	1.66147	11.6133	3.30397	24.9462	1.012	2.07327	1	1	1.57395	1.58201
29119	McDonald	MO	5	1.8953	62	2.78502	160	2.80463	2.50963	0	1	0	1	0	1	1	1.79028	14.1095	3.81709	25.7003	1	2.49959	8	1.72414	2.3478	2.2425
29121	Macon	MO	2	1.54895	17	2.24528	251	3.03909	2.2903	0	1	0	1	0	1	1	1.67546	11.5277	3.28638	24.686	1.06858	2.10644	1	1	1.59626	1.60857
29123	Madison	MO	0	1	93	2.95742	186	2.88303	2.2927	0	1	0	1	0	1	1	1.67672	13.0069	3.59044	24.9688	1.00707	2.31278	6	1.51724	2.08298	1.96563
29125	Maries	MO	7	2.03905	89	2.93868	206	2.93621	2.65404	0	1	0	1	0	1	1	1.86587	12.7348	3.53451	24.9777	1.00513	2.26355	8	1.72414	2.18903	2.18163
29127	Marion	MO	2	1.54895	35	2.54391	220	2.97045	2.36771	0	1	0	1	0	1	1	1.71599	11.9292	3.36891	25.0903	1	2.1183	4	1.31034	1.81299	1.79681
29129	Mercer	MO	0	1	41	2.61033	196	2.9103	2.18504	0	1	0	1	0	1	1	1.62036	10.6368	3.10325	24.1181	1.19209	2.05572	1	1	1.56214	1.54329
29131	Miller	MO	5	1.8953	33	2.51929	214	2.95605	2.47116	0	1	0	1	0	1	1	1.77014	13.0462	3.59853	25.4344	1	2.31365	8	1.72414	2.22273	2.13624
29133	Mississippi	MO	1	1.34635	19	2.29067	217	2.9633	2.21187	0	1	0	1	0	1	1	1.6344	14.468	3.89077	26.3335	1	2.56227	3	1.2069	2.04204	1.90471
29135	Moniteau	MO	9	2.15055	21	2.33174	215	2.95847	2.49476	0	1	0	1	0	1	1	1.78249	12.943	3.5773	25.5181	1	2.29559	1	1	1.72349	1.77999
29137	Monroe	MO	1	1.34635	39	2.58931	249	3.03492	2.3365	0	1	0	1	0	1	1	1.69965	12.0684	3.39752	25.1057	1	2.14265	1	1	1.62062	1.64409
29139	Montgomery	MO	2	1.54895	106	3.01323	200	2.92082	2.50898	0	1	0	1	0	1	1	1.78994	12.5339	3.49321	25.2023	1	2.22405	8	1.72414	2.16246	2.10663
29141	Morgan	MO	2	1.54895	49	2.68544	212	2.95116	2.40886	0	1	0	1	0	1	1	1.73753	12.9138	3.5713	25.3974	1	2.29048	7	1.62069	2.13756	2.05006
29143	New Madrid	MO	0	1	25	2.40371	218	2.96569	2.13414	0	1	0	1	0	1	1	1.59371	14.7778	3.95446	26.6577	1	2.61645	6	1.51724	2.28723	2.05435
29145	Newton	MO	6	1.97233	32	2.50642	184	2.8774	2.46628	0	1	0	1	0	1	1	1.76759	13.7604	3.74532	25.6365	1	2.43853	8	1.72414	2.30673	2.19584
29147	Nodaway	MO	0	1	85	2.9191	169	2.83312	2.263	0	1	0	1	0	1	1	1.66117	10.7895	3.13464	24.4179	1.12689	2.02696	2	1.10345	1.61238	1.60991
29149	Oregon	MO	3	1.6927	19	2.29067	213	2.95361	2.32519	0	1	0	1	0	1	1	1.69373	13.8903	3.77203	25.6254	1	2.46125	11	2.03448	2.53076	2.30572
29151	Osage	MO	6	1.97233	90	2.94345	210	2.94622	2.63655	0	1	0	1	0	1	1	1.85672	12.7481	3.53724	25.1581	1	2.26151	7	1.62069	2.11807	2.12302
29153	Ozark	MO	6	1.97233	25	2.40371	191	2.89684	2.43825	0	1	0	1	0	1	1	1.75291	13.9086	3.77579	25.4415	1	2.46445	12	2.13793	2.6025	2.40152
29155	Pemiscot	MO	2	1.54895	47	2.66786	194	2.90496	2.38739	0	1	0	1	0	1	1	1.72629	15.273	3.94401	26.9477	1	2.60756	3	1.2069	2.07251	1.99424
29157	Perry	MO	5	1.8953	96	2.97095	169	2.83312	2.58181	0	1	0	1	0	1	1	1.82807	13.4468	3.68087	25.5128	1	2.3837	7	1.62069	2.20026	2.16219
29159	Pettis	MO	0	1	73	2.85435	202	2.926	2.27247	0	1	0	1	0	1	1	1.66613	12.5697	3.50058	25.4032	1	2.23032	2	1.10345	1.74917	1.71363
29161	Phelps	MO	4	1.8042	102	2.99681	185	2.88022	2.57571	0	1	0	1	0	1	1	1.82487	12.7416	3.53592	24.7619	1.05207	2.30468	12	2.13793	2.49503	2.37554
29163	Pike	MO	1	1.34635	105	3.00918	203	2.92857	2.44203	0	1	0	1	0	1	1	1.75489	12.0339	3.39044	24.9514	1.01087	2.14587	6	1.51724	1.9707	1.94068
29165	Platte	MO	19	2.4969	75	2.86584	185	2.88022	2.76478	0	1	0	1	0	1	1	1.92385	12.4245	3.47071	25.7455	1	2.20491	2	1.10345	1.73208	1.8897
29167	Polk	MO	10	2.19817	30	2.47949	234	3.00257	2.57537	0	1	0	1	0	1	1	1.82469	13.2088	3.63194	25.4611	1	2.34207	2	1.10345	1.82434	1.88466
29169	Pulaski	MO	3	1.6927	36	2.55572	213	2.95361	2.4144	0	1	0	1	0	1	1	1.74043	12.9241	3.57342	24.8969	1.02271	2.31161	12	2.13793	2.49969	2.31716
29171	Putnam	MO	2	1.54895	26	2.41997	211	2.9487	2.31867	0	1	0	1	0	1	1	1.69031	10.5742	3.09039	24.0595	1.20485	2.05563	2	1.10345	1.63167	1.64535
29173	Ralls	MO	2	1.54895	85	2.9191	202	2.926	2.47904	0	1	0	1	0	1	1	1.77426	12.0048	3.38445	25.0842	1	2.13153	3	1.2069	1.7523	1.79505
29175	Randolph	MO	0	1	20	2.31169	242	3.02007	2.12147	0	1	0	1	0	1	1	1.58708	12.1332	3.41084	25.07	1	2.15398	4	1.31034	1.83699	1.72005
29177	Ray	MO	27	2.66502	76	2.87147	192	2.89956	2.82978	0	1	0	1	0	1	1	1.95787	11.8912	3.36109	25.217	1	2.11165	2	1.10345	1.66935	1.8687
29179	Reynolds	MO	2	1.54895	79	2.88794	188	2.8886	2.45596	0	1	0	1	0	1	1	1.76218	13.09	3.60752	24.8967	1.02275	2.34065	9	1.82759	2.31048	2.19463
29181	Ripley	MO	3	1.6927	20	2.31169	192	2.89956	2.31407	0	1	0	1	0	1	1	1.68791	14.2872	3.85362	26.179	1	2.53066	10	1.93103	2.50787	2.28471
29183	St. Charles	MO	70	3.12996	105	3.00918	192	2.89956	3.03263	0	1	0	1	0	1	1	2.06406	12.9991	3.58883	25.6014	1	2.3054	8	1.72414	2.21718	2.34725
29185	St. Clair	MO	1	1.34635	78	2.88252	185	2.88022	2.38312	0	1	0	1	0	1	1	1.72405	13.1713	3.62422	25.7531	1	2.33551	7	1.62069	2.16785	2.06237
29186	Ste. Genevieve	MO	6	1.97233	96	2.97095	164	2.81748	2.60248	0	1	0	1	0	1	1	1.83888	13.215	3.63322	25.3352	1	2.34316	10	1.93103	2.38175	2.3029
29187	St. Francois	MO	6	1.97233	98	2.97975	171	2.83925	2.61276	0	1	0	1	0	1	1	1.84427	12.8109	3.55014	24.7127	1.06278	2.32589	7	1.62069	2.16138	2.14559
29189	St. Louis	MO	74	3.15735	101	2.99261	182	2.87171	3.0269	0	1	0	1	0	1	1	2.06106	13.4256	3.6765	26.0054	1	2.37998	12	2.13793	2.54568	2.58542
29195	Saline	MO	0	1	77	2.87703	224	2.97983	2.29822	0	1	0	1	0	1	1	1.67961	12.2797	3.44096	25.2543	1	2.1796	2	1.10345	1.71506	1.69853
29197	Schuyler	MO	2	1.54895	11	2.07059	222	2.97516	2.20998	0	1	0	1	0	1	1	1.63341	10.9572	3.1691	24.3599	1.13951	2.06701	2	1.10345	1.63932	1.60932
29201	Scott	MO	3	1.6927	17	2.24528	212	2.95116	2.30909	0	1	0	1	0	1	1	1.68529	14.2815	3.85245	26.2306	1	2.52966	4	1.31034	2.08969	1.97682
29203	Shannon	MO	5	1.8953	32	2.50642	207	2.93873	2.461	0	1	0	1	0	1	1	1.76482	13.2451	3.63941	25.0631	1	2.34842	12	2.13793	2.52445	2.35313
29205	Shelby	MO	1	1.34635	21	2.33174	253	3.04322	2.25259	0	1	0	1	0	1	1	1.65572	11.7451	3.33107	24.8593	1.03089	2.11239	3	1.2069	1.73943	1.69889
29207	Stoddard	MO	2	1.54895	23	2.36922	182	2.87171	2.27568	0	1	0	1	0	1	1	1.66781	14.474	3.892	26.4831	1	2.56331	11	2.03448	2.59941	2.33699
29209	Stone	MO	3	1.6927	36	2.55572	179	2.86305	2.38392	0	1	0	1	0	1	1	1.72447	13.455	3.68255	25.1856	1	2.38513	11	2.03448	2.47956	2.29075
29213	Taney	MO	2	1.54895	35	2.54391	133	2.70839	2.2795	0	1	0	1	0	1	1	1.66981	13.6633	3.72537	25.2507	1	2.42156	11	2.03448	2.50406	2.26869
29215	Texas	MO	1	1.34635	38	2.5784	196	2.9103	2.29088	0	1	0	1	0	1	1	1.67576	12.9975	3.5885	24.7827	1.04755	2.34557	14	2.34483	2.6617	2.38839
29219	Warren	MO	17	2.44425	103	3.00098	190	2.89411	2.79722	0	1	0	1	0	1	1	1.94083	12.7312	3.53376	25.281	1	2.25855	7	1.62069	2.11608	2.1831
29221	Washington	MO	9	2.15055	103	3.00098	159	2.80136	2.66714	0	1	0	1	0	1	1	1.87274	12.7936	3.5466	24.7027	1.06495	2.32473	10	1.93103	2.36935	2.3186
29223	Wayne	MO	3	1.6927	32	2.50642	190	2.89411	2.37778	0	1	0	1	0	1	1	1.72126	13.577	3.70763	25.5611	1	2.40646	11	2.03448	2.49391	2.2989
29225	Webster	MO	9	2.15055	31	2.49317	221	2.97281	2.55392	0	1	0	1	0	1	1	1.81347	12.9011	3.56869	24.8154	1.04044	2.32267	7	1.62069	2.15921	2.12147
29227	Worth	MO	0	1	25	2.40371	176	2.85425	2.09663	0	1	0	1	0	1	1	1.57408	10.7022	3.1167	24.3255	1.14698	2.02879	1	1	1.54403	1.49617
29229	Wright	MO	0	1	29	2.46536	224	2.97983	2.15965	0	1	0	1	0	1	1	1.60707	12.9173	3.57203	24.7753	1.04915	2.33292	10	1.93103	2.37486	2.12824
29510	St. Louis City	MO	53	2.9932	91	2.94815	178	2.86014	2.95279	0	1	0	1	0	1	1	2.02227	13.5097	3.69379	26.0635	1	2.39469	4	1.31034	1.9989	2.15695
30001	Beaverhead	MT	1	1.34635	14	2.16673	37	2.04218	1.8601	0	1	0	1	0	1	1	1.45026	3.00766	1.53503	15.1698	3.13836	2.37733	2	1.10345	1.84806	1.62803
30003	Big Horn	MT	4	1.8042	11	2.07059	21	1.74726	1.88258	0	1	0	1	0	1	1	1.46202	7.69833	2.49922	21.2484	1.81626	2.07286	1	1	1.57367	1.43587
30005	Blaine	MT	0	1	0	1	8	1.24473	1.08238	0	1	0	1	0	1	1	1.04312	6.07762	2.16608	19.7594	2.14012	2.06495	1	1	1.56835	1.12547
30009	Carbon	MT	0	1	11	2.07059	26	1.85846	1.64932	0	1	0	1	0	1	1	1.33991	6.01655	2.15352	18.6582	2.37963	2.25803	1	1	1.69823	1.43766
30011	Carter	MT	0	1	2	1.47332	17	1.63723	1.37381	0	1	0	1	0	1	1	1.19569	7.16388	2.38937	21.7669	1.70349	1.88346	1	1	1.44627	1.14778
30013	Cascade	MT	2	1.54895	4	1.69341	19	1.69514	1.65216	0	1	0	1	0	1	1	1.3414	6.39877	2.23209	18.5557	2.40194	2.34385	1	1	1.75595	1.48099
30015	Chouteau	MT	0	1	4	1.69341	17	1.63723	1.44789	0	1	0	1	0	1	1	1.23447	6.97484	2.35051	20.0768	2.0711	2.16313	1	1	1.63439	1.3138
30017	Custer	MT	0	1	0	1	16	1.60566	1.20386	0	1	0	1	0	1	1	1.10672	7.61787	2.48269	22.5516	1.53282	1.81766	1	1	1.40201	1.05029
30019	Daniels	MT	0	1	2	1.47332	5	1	1.15932	0	1	0	1	0	1	1	1.0834	4.83296	1.91023	19.7806	2.13551	1.84338	1	1	1.41931	1.04589
30021	Dawson	MT	0	1	2	1.47332	9	1.30606	1.26234	0	1	0	1	0	1	1	1.13733	6.60205	2.27388	21.5228	1.75659	1.83038	1	1	1.41057	1.07895
30023	Deer Lodge	MT	1	1.34635	6	1.83837	19	1.69514	1.63276	0	1	0	1	0	1	1	1.33125	3.14778	1.56383	14.687	3.24338	2.49117	1	1	1.85505	1.54607
30025	Fallon	MT	0	1	0	1	14	1.53613	1.18046	0	1	0	1	0	1	1	1.09447	6.84268	2.32334	21.7754	1.70164	1.82571	1	1	1.40743	1.04529
30027	Fergus	MT	0	1	6	1.83837	16	1.60566	1.48606	0	1	0	1	0	1	1	1.25445	6.77557	2.30955	19.7066	2.15161	2.19678	1	1	1.65703	1.34498
30029	Flathead	MT	3	1.6927	10	2.0331	39	2.06959	1.94093	0	1	0	1	0	1	1	1.49257	3.82329	1.70268	15.1373	3.14543	2.52598	1	1	1.87846	1.68124
30031	Gallatin	MT	4	1.8042	16	2.22065	33	1.98261	2.01231	0	1	0	1	0	1	1	1.52994	4.07434	1.75429	16.2022	2.91382	2.37285	1	1	1.77546	1.63321
30033	Garfield	MT	0	1	5	1.77196	8	1.24473	1.34222	0	1	0	1	0	1	1	1.17915	7.32313	2.4221	21.8277	1.69026	1.90006	1	1	1.45744	1.14384
30035	Glacier	MT	0	1	2	1.47332	17	1.63723	1.37381	0	1	0	1	0	1	1	1.19569	4.2264	1.78555	15.866	2.98693	2.46163	2	1.10345	1.90476	1.48326
30039	Granite	MT	1	1.34635	6	1.83837	24	1.81679	1.67371	0	1	0	1	0	1	1	1.35268	3.75773	1.68921	15.3219	3.10529	2.48036	1	1	1.84778	1.55643
30041	Hill	MT	0	1	2	1.47332	6	1.09494	1.19128	0	1	0	1	0	1	1	1.10013	5.93217	2.13618	19.8165	2.12771	2.02896	1	1	1.54414	1.14947
30043	Jefferson	MT	1	1.34635	12	2.10508	22	1.77148	1.74823	0	1	0	1	0	1	1	1.39169	4.59467	1.86125	16.5484	2.83852	2.39977	1	1	1.79357	1.54531
30045	Judith Basin	MT	0	1	4	1.69341	18	1.66699	1.45791	0	1	0	1	0	1	1	1.23971	5.36158	2.01889	17.2534	2.68519	2.40344	1	1	1.79604	1.43591
30047	Lake	MT	0	1	8	1.94665	39	2.06959	1.67867	0	1	0	1	0	1	1	1.35528	6.11514	2.17379	17.7605	2.57488	2.44137	1	1	1.82155	1.53914
30049	Lewis and Clark	MT	2	1.54895	13	2.137	15	1.57205	1.76005	0	1	0	1	0	1	1	1.39788	4.64934	1.87249	16.4053	2.86964	2.43581	2	1.10345	1.88739	1.61849
30051	Liberty	MT	0	1	2	1.47332	8	1.24473	1.2417	0	1	0	1	0	1	1	1.12653	6.3736	2.22692	19.4174	2.21451	2.18	1	1	1.64574	1.24312
30053	Lincoln	MT	0	1	26	2.41997	36	2.02791	1.82396	0	1	0	1	0	1	1	1.43134	4.71295	1.88556	16.0663	2.94339	2.50967	3	1.2069	2.00666	1.73024
30055	McCone	MT	0	1	1	1.29863	6	1.09494	1.13248	0	1	0	1	0	1	1	1.06935	6.56137	2.26552	21.6102	1.73757	1.80709	1	1	1.3949	1.01775
30057	Madison	MT	5	1.8953	10	2.0331	34	1.99815	1.98508	0	1	0	1	0	1	1	1.51568	3.79926	1.69775	15.8823	2.98339	2.38392	1	1	1.78291	1.62824
30059	Meagher	MT	0	1	9	1.99204	24	1.81679	1.60885	0	1	0	1	0	1	1	1.31873	4.15214	1.77028	15.9579	2.96696	2.43165	1	1	1.81501	1.50762
30061	Mineral	MT	1	1.34635	30	2.47949	43	2.12043	1.99172	0	1	0	1	0	1	1	1.51916	5.33456	2.01334	16.993	2.74182	2.4469	3	1.2069	1.96444	1.7636
30063	Missoula	MT	2	1.54895	9	1.99204	44	2.1324	1.89987	0	1	0	1	0	1	1	1.47107	4.93599	1.93141	16.5707	2.83367	2.45533	2	1.10345	1.90053	1.68166
30065	Musselshell	MT	4	1.8042	4	1.69341	15	1.57205	1.69665	0	1	0	1	0	1	1	1.36469	7.83265	2.52684	21.1944	1.82802	2.10635	1	1	1.5962	1.38114
30067	Park	MT	4	1.8042	10	2.0331	27	1.87812	1.91401	0	1	0	1	0	1	1	1.47848	3.40774	1.61727	15.3522	3.0987	2.41355	1	1	1.80284	1.6156
30069	Petroleum	MT	0	1	4	1.69341	14	1.53613	1.41386	0	1	0	1	0	1	1	1.21665	7.84063	2.52848	21.6427	1.7305	2.02478	1	1	1.54133	1.23267
30071	Phillips	MT	0	1	0	1	7	1.1752	1.05897	0	1	0	1	0	1	1	1.03087	6.4016	2.23267	20.8487	1.9032	1.92006	1	1	1.47089	1.04519
30073	Pondera	MT	0	1	6	1.83837	14	1.53613	1.46266	0	1	0	1	0	1	1	1.2422	5.64918	2.07801	17.7878	2.56896	2.35485	2	1.10345	1.83294	1.46473
30075	Powder River	MT	0	1	2	1.47332	18	1.66699	1.38383	0	1	0	1	0	1	1	1.20093	7.6946	2.49846	22.1171	1.62732	1.91147	1	1	1.46511	1.1654
30077	Powell	MT	0	1	11	2.07059	24	1.81679	1.63529	0	1	0	1	0	1	1	1.33257	3.9872	1.73638	15.5991	3.04498	2.46919	1	1	1.84026	1.53622
30079	Prairie	MT	0	1	1	1.29863	8	1.24473	1.1829	0	1	0	1	0	1	1	1.09575	6.91476	2.33816	21.8745	1.68008	1.81998	1	1	1.40357	1.04341
30081	Ravalli	MT	1	1.34635	8	1.94665	47	2.16675	1.82795	0	1	0	1	0	1	1	1.43343	4.27527	1.79559	15.9546	2.96767	2.45379	2	1.10345	1.89949	1.65335
30083	Richland	MT	1	1.34635	2	1.47332	5	1	1.2759	0	1	0	1	0	1	1	1.14443	6.36644	2.22545	21.4968	1.76224	1.79399	1	1	1.38609	1.06624
30085	Roosevelt	MT	0	1	2	1.47332	5	1	1.15932	0	1	0	1	0	1	1	1.0834	5.69321	2.08706	20.9724	1.87629	1.77329	1	1	1.37217	1.01139
30087	Rosebud	MT	0	1	6	1.83837	15	1.57205	1.47475	0	1	0	1	0	1	1	1.24853	7.81285	2.52277	22.125	1.6256	1.93069	1	1	1.47804	1.20968
30089	Sanders	MT	1	1.34635	30	2.47949	42	2.10818	1.98759	0	1	0	1	0	1	1	1.517	5.9073	2.13107	17.4601	2.64023	2.46063	3	1.2069	1.97367	1.76878
30091	Sheridan	MT	0	1	2	1.47332	5	1	1.15932	0	1	0	1	0	1	1	1.0834	4.93004	1.93019	20.1583	2.05336	1.79047	1	1	1.38372	1.01985
30093	Silver Bow	MT	1	1.34635	10	2.0331	23	1.79462	1.7318	0	1	0	1	0	1	1	1.38309	3.71139	1.67968	15.5757	3.05008	2.42529	1	1	1.81073	1.55158
30095	Stillwater	MT	0	1	11	2.07059	24	1.81679	1.63529	0	1	0	1	0	1	1	1.33257	6.64641	2.283	19.1442	2.27393	2.27826	1	1	1.71183	1.44225
30097	Sweet Grass	MT	0	1	11	2.07059	24	1.81679	1.63529	0	1	0	1	0	1	1	1.33257	5.68063	2.08447	17.7248	2.58266	2.37201	1	1	1.7749	1.48839
30099	Teton	MT	0	1	8	1.94665	15	1.57205	1.51119	0	1	0	1	0	1	1	1.26761	5.60693	2.06932	17.4131	2.65044	2.41679	2	1.10345	1.8746	1.51381
30101	Toole	MT	0	1	2	1.47332	9	1.30606	1.26234	0	1	0	1	0	1	1	1.13733	6.10048	2.17078	18.8882	2.32962	2.23016	1	1	1.67948	1.27572
30103	Treasure	MT	0	1	4	1.69341	12	1.45586	1.38684	0	1	0	1	0	1	1	1.20251	8.09738	2.58125	22.094	1.63234	1.98617	1	1	1.51536	1.20332
30105	Valley	MT	0	1	1	1.29863	6	1.09494	1.13248	0	1	0	1	0	1	1	1.06935	5.67555	2.08343	20.7657	1.92125	1.80844	1	1	1.39581	1.01841
30107	Wheatland	MT	0	1	10	2.0331	19	1.69514	1.58173	0	1	0	1	0	1	1	1.30453	6.06171	2.16281	18.1515	2.48984	2.35968	1	1	1.7666	1.46181
30109	Wibaux	MT	0	1	2	1.47332	5	1	1.15932	0	1	0	1	0	1	1	1.0834	6.57658	2.26864	21.3743	1.78889	1.85341	1	1	1.42606	1.05083
30111	Yellowstone	MT	4	1.8042	7	1.8959	20	1.72185	1.81523	0	1	0	1	0	1	1	1.42677	8.25929	2.61454	21.8091	1.69431	2.06721	1	1	1.56987	1.4073
31001	Adams	NE	0	1	3	1.59727	63	2.31931	1.64512	0	1	0	1	0	1	1	1.33771	10.491	3.07328	24.4662	1.1164	1.96582	1	1	1.50168	1.29224
31003	Antelope	NE	0	1	3	1.59727	62	2.31098	1.64232	0	1	0	1	0	1	1	1.33625	9.22819	2.8137	23.3849	1.35158	1.94507	2	1.10345	1.5573	1.33186
31005	Arthur	NE	0	1	2	1.47332	16	1.60566	1.36319	0	1	0	1	0	1	1	1.19012	9.13577	2.7947	23.0843	1.41695	1.98452	1	1	1.51425	1.19344
31007	Banner	NE	0	1	9	1.99204	183	2.87456	1.9649	0	1	0	1	10	1.55527	1.18509	1.60201	8.90533	2.74733	22.3926	1.5674	2.07222	1	1	1.57324	1.53799
31009	Blaine	NE	0	1	4	1.69341	8	1.24473	1.31578	0	1	0	1	0	1	1	1.16531	9.10966	2.78934	23.1544	1.4017	1.96698	1	1	1.50245	1.16665
31011	Boone	NE	1	1.34635	16	2.22065	61	2.30251	1.96588	0	1	0	1	0	1	1	1.50563	9.33668	2.836	23.4146	1.34512	1.95855	1	1	1.49678	1.41152
31013	Box Butte	NE	0	1	0	1	57	2.26719	1.42654	0	1	0	1	0	1	1	1.22329	8.57488	2.67941	22.4677	1.55106	2.00053	1	1	1.52502	1.22559
31015	Boyd	NE	0	1	3	1.59727	57	2.26719	1.62758	0	1	0	1	0	1	1	1.32853	9.12607	2.79271	23.8171	1.25757	1.84723	1	1	1.42191	1.22715
31017	Brown	NE	0	1	2	1.47332	20	1.72185	1.4023	0	1	0	1	0	1	1	1.2106	9.08051	2.78334	23.1561	1.40134	1.96157	1	1	1.49882	1.19713
31019	Buffalo	NE	2	1.54895	4	1.69341	56	2.25798	1.84161	0	1	0	1	0	1	1	1.44058	10.0901	2.99087	23.9617	1.22611	1.98905	1	1	1.5173	1.37894
31021	Burt	NE	0	1	47	2.66786	92	2.51647	2.07185	0	1	0	1	0	1	1	1.5611	9.66952	2.90442	23.8994	1.23968	1.92705	1	1	1.4756	1.43661
31023	Butler	NE	1	1.34635	48	2.67674	82	2.45656	2.17125	0	1	0	1	0	1	1	1.61314	10.1428	3.0017	24.3138	1.14954	1.93312	1	1	1.47968	1.47767
31025	Cass	NE	18	2.47127	46	2.65879	161	2.80787	2.66211	0	1	0	1	0	1	1	1.8701	10.7129	3.1189	24.6382	1.07898	1.97281	2	1.10345	1.57596	1.73614
31027	Cedar	NE	2	1.54895	13	2.137	69	2.36668	2.02752	0	1	0	1	0	1	1	1.5379	9.07063	2.78131	23.4804	1.3308	1.89984	1	1	1.45729	1.40624
31029	Chase	NE	0	1	3	1.59727	90	2.50503	1.70763	0	1	0	1	10	1.55527	1.18509	1.46733	10.1807	3.00949	24.1167	1.19241	1.97622	1	1	1.50867	1.3922
31031	Cherry	NE	1	1.34635	8	1.94665	18	1.66699	1.65973	0	1	0	1	0	1	1	1.34536	8.73144	2.71159	22.7387	1.49213	1.97777	1	1	1.50971	1.30371
31033	Cheyenne	NE	0	1	10	2.0331	185	2.88022	1.98063	0	1	0	1	10	1.55527	1.18509	1.61024	9.08876	2.78504	22.8027	1.47819	2.0284	1	1	1.54377	1.52245
31035	Clay	NE	0	1	15	2.19453	67	2.35136	1.85695	0	1	0	1	0	1	1	1.44861	10.5594	3.08733	24.3951	1.13186	1.99094	1	1	1.51857	1.38574
31037	Colfax	NE	1	1.34635	47	2.66786	67	2.35136	2.13285	0	1	0	1	0	1	1	1.59304	9.71307	2.91337	24.0644	1.20379	1.90414	1	1	1.46018	1.4487
31039	Cuming	NE	0	1	49	2.68544	89	2.49921	2.07196	0	1	0	1	0	1	1	1.56116	9.2896	2.82632	23.6087	1.30289	1.91439	1	1	1.46708	1.43042
31041	Custer	NE	2	1.54895	4	1.69341	50	2.19897	1.82175	0	1	0	1	0	1	1	1.43018	9.29643	2.82773	23.1755	1.39712	1.99575	1	1	1.52181	1.37462
31043	Dakota	NE	0	1	37	2.56721	93	2.5221	2.03986	0	1	0	1	0	1	1	1.54436	9.28454	2.82528	23.609	1.30282	1.91345	1	1	1.46644	1.41766
31045	Dawes	NE	0	1	7	1.8959	44	2.1324	1.68273	0	1	0	1	0	1	1	1.3574	8.8426	2.73444	23.0127	1.43252	1.9465	1	1	1.48868	1.29713
31047	Dawson	NE	0	1	3	1.59727	22	1.77148	1.46072	0	1	0	1	0	1	1	1.24118	9.87511	2.94668	23.6645	1.29076	2.00646	1	1	1.52901	1.2416
31049	Deuel	NE	0	1	2	1.47332	128	2.68843	1.72765	0	1	0	1	10	1.55527	1.18509	1.47781	9.78705	2.92858	23.5947	1.30595	2.00398	1	1	1.52734	1.41353
31051	Dixon	NE	0	1	33	2.51929	72	2.38884	1.97888	0	1	0	1	0	1	1	1.51243	9.02145	2.7712	23.4225	1.3434	1.90196	1	1	1.45872	1.38865
31053	Dodge	NE	21	2.54452	48	2.67674	95	2.53318	2.60035	0	1	0	1	0	1	1	1.83777	9.89208	2.95017	24.1233	1.19097	1.92453	1	1	1.4739	1.63781
31055	Douglas	NE	27	2.66502	49	2.68544	118	2.64608	2.68184	0	1	0	1	0	1	1	1.88043	10.4018	3.05494	24.4144	1.12766	1.95981	2	1.10345	1.56721	1.7373
31057	Dundy	NE	0	1	3	1.59727	136	2.72	1.77999	0	1	0	1	10	1.55527	1.18509	1.50521	10.5556	3.08655	24.5127	1.10628	1.96851	1	1	1.50348	1.41612
31059	Fillmore	NE	0	1	45	2.64952	83	2.46287	2.04763	0	1	0	1	0	1	1	1.54843	10.7299	3.12239	24.5067	1.10759	2.00011	1	1	1.52474	1.46329
31061	Franklin	NE	0	1	2	1.47332	57	2.26719	1.58586	0	1	0	1	0	1	1	1.30669	10.7173	3.11979	24.815	1.04054	1.94086	1	1	1.48488	1.25725
31063	Frontier	NE	0	1	4	1.69341	9	1.30606	1.33642	0	1	0	1	0	1	1	1.17611	10.1862	3.01063	24.1323	1.18901	1.97431	1	1	1.50738	1.17817
31065	Furnas	NE	0	1	4	1.69341	26	1.85846	1.52236	0	1	0	1	0	1	1	1.27345	10.919	3.16125	25.0077	1	1.94164	1	1	1.48541	1.23331
31067	Gage	NE	1	1.34635	56	2.7419	143	2.74613	2.29065	0	1	0	1	0	1	1	1.67565	11.0681	3.19191	24.9287	1.0158	1.98117	1	1	1.512	1.54706
31069	Garden	NE	0	1	2	1.47332	92	2.51647	1.66977	0	1	0	1	10	1.55527	1.18509	1.44751	9.1862	2.80507	23.108	1.41181	1.98896	1	1	1.51724	1.38396
31071	Garfield	NE	0	1	3	1.59727	57	2.26719	1.62758	0	1	0	1	0	1	1	1.32853	9.00062	2.76692	23.1265	1.40777	1.95308	1	1	1.4931	1.27925
31073	Gosper	NE	0	1	3	1.59727	22	1.77148	1.46072	0	1	0	1	0	1	1	1.24118	10.2147	3.01648	24.0762	1.20121	1.98966	1	1	1.51771	1.23334
31075	Grant	NE	0	1	2	1.47332	21	1.74726	1.41085	0	1	0	1	0	1	1	1.21508	8.65971	2.69684	22.5811	1.52639	1.99438	1	1	1.52088	1.21655
31077	Greeley	NE	0	1	3	1.59727	61	2.30251	1.63947	0	1	0	1	0	1	1	1.33475	9.37214	2.84329	23.4715	1.33274	1.95422	1	1	1.49387	1.28436
31079	Hall	NE	0	1	3	1.59727	63	2.31931	1.64512	0	1	0	1	0	1	1	1.33771	10.3682	3.04803	24.3139	1.14952	1.97253	1	1	1.50619	1.29554
31081	Hamilton	NE	0	1	15	2.19453	66	2.34353	1.85431	0	1	0	1	0	1	1	1.44723	10.3978	3.05411	24.2627	1.16064	1.98716	1	1	1.51603	1.38287
31083	Harlan	NE	0	1	3	1.59727	29	1.91532	1.50914	0	1	0	1	0	1	1	1.26653	10.8604	3.14921	24.9229	1.01706	1.94591	1	1	1.48828	1.23035
31085	Hayes	NE	0	1	3	1.59727	28	1.89705	1.50299	0	1	0	1	0	1	1	1.26331	10.1544	3.00408	24.0825	1.19985	1.97795	1	1	1.50983	1.24376
31087	Hitchcock	NE	0	1	3	1.59727	56	2.25798	1.62448	0	1	0	1	0	1	1	1.32691	10.5834	3.09227	24.6105	1.08499	1.95526	1	1	1.49457	1.27913
31089	Holt	NE	0	1	4	1.69341	62	2.31098	1.67468	0	1	0	1	0	1	1	1.35319	9.11689	2.79082	23.4562	1.33606	1.91241	1	1	1.46574	1.27727
31091	Hooker	NE	0	1	2	1.47332	12	1.45586	1.31276	0	1	0	1	0	1	1	1.16373	8.97764	2.7622	22.9041	1.45614	1.99021	1	1	1.51808	1.17693
31093	Howard	NE	0	1	3	1.59727	59	2.28515	1.63362	0	1	0	1	0	1	1	1.3317	10.0153	2.97549	24.0224	1.21292	1.96474	1	1	1.50095	1.2873
31095	Jefferson	NE	1	1.34635	45	2.64952	154	2.78472	2.27255	0	1	0	1	0	1	1	1.66617	11.1429	3.20728	25.0445	1	1.9808	1	1	1.51175	1.53994
31097	Johnson	NE	1	1.34635	51	2.70234	159	2.80136	2.29593	0	1	0	1	0	1	1	1.67841	10.972	3.17215	24.8571	1.03136	1.97759	1	1	1.50959	1.54732
31099	Kearney	NE	2	1.54895	2	1.47332	53	2.22931	1.75788	0	1	0	1	0	1	1	1.39675	10.5238	3.08003	24.4732	1.11486	1.97026	1	1	1.50466	1.33761
31101	Keith	NE	0	1	3	1.59727	57	2.26719	1.62758	0	1	0	1	0	1	1	1.32853	9.79596	2.93041	23.7417	1.27397	1.97834	1	1	1.51009	1.29168
31103	Keya Paha	NE	0	1	2	1.47332	21	1.74726	1.41085	0	1	0	1	0	1	1	1.21508	9.06669	2.7805	23.57	1.31132	1.88258	1	1	1.44568	1.16153
31105	Kimball	NE	0	1	46	2.65879	221	2.97281	2.2224	0	1	0	1	10	1.55527	1.18509	1.73681	8.542	2.67265	21.8776	1.6794	2.10396	1	1	1.5946	1.65224
31107	Knox	NE	2	1.54895	13	2.137	64	2.32751	2.01433	0	1	0	1	0	1	1	1.53099	9.3628	2.84137	23.7949	1.2624	1.89275	1	1	1.45252	1.39769
31109	Lancaster	NE	11	2.24165	45	2.64952	158	2.79808	2.5784	0	1	0	1	0	1	1	1.82628	10.8049	3.13781	24.8468	1.03361	1.9503	1	1	1.49123	1.64208
31111	Lincoln	NE	1	1.34635	5	1.77196	8	1.24473	1.4588	0	1	0	1	0	1	1	1.24018	9.61625	2.89347	23.5666	1.31206	1.97931	1	1	1.51075	1.22751
31113	Logan	NE	0	1	4	1.69341	7	1.1752	1.29237	0	1	0	1	0	1	1	1.15306	9.28308	2.82498	23.2442	1.38217	1.98069	1	1	1.51168	1.16444
31115	Loup	NE	0	1	4	1.69341	40	2.08278	1.59786	0	1	0	1	0	1	1	1.31298	9.06421	2.77999	23.1128	1.41076	1.96674	1	1	1.50229	1.27459
31117	McPherson	NE	0	1	2	1.47332	6	1.09494	1.19128	0	1	0	1	0	1	1	1.10013	9.2472	2.81761	23.2068	1.39032	1.98135	1	1	1.51212	1.12604
31119	Madison	NE	1	1.34635	44	2.64005	61	2.30251	2.10705	0	1	0	1	0	1	1	1.57953	9.2409	2.81631	23.3952	1.34933	1.94538	1	1	1.48792	1.45911
31121	Merrick	NE	1	1.34635	42	2.62046	62	2.31098	2.10331	0	1	0	1	0	1	1	1.57757	10.4218	3.05905	24.3193	1.14833	1.98089	1	1	1.51181	1.47516
31123	Morrill	NE	0	1	2	1.47332	132	2.70446	1.73304	0	1	0	1	10	1.55527	1.18509	1.48063	9.18624	2.80508	23.1282	1.4074	1.98522	1	1	1.51472	1.40636
31125	Nance	NE	1	1.34635	35	2.54391	63	2.31931	2.08034	0	1	0	1	0	1	1	1.56555	9.99249	2.97081	23.939	1.23107	1.9762	1	1	1.50866	1.46405
31127	Nemaha	NE	0	1	55	2.73427	164	2.81748	2.19552	0	1	0	1	0	1	1	1.62585	11.1522	3.20919	24.9135	1.0191	1.99868	2	1.10345	1.59336	1.57015
31129	Nuckolls	NE	0	1	16	2.22065	78	2.43052	1.89239	0	1	0	1	0	1	1	1.46716	10.8567	3.14846	24.818	1.03987	1.96468	1	1	1.50091	1.38639
31131	Otoe	NE	12	2.28164	49	2.68544	164	2.81748	2.61049	0	1	0	1	0	1	1	1.84308	10.8619	3.14952	24.7433	1.05612	1.9794	2	1.10345	1.58039	1.71961
31133	Pawnee	NE	1	1.34635	61	2.77812	160	2.80463	2.32254	0	1	0	1	0	1	1	1.69234	11.2272	3.22461	25.0043	1	1.99555	1	1	1.52167	1.56634
31135	Perkins	NE	0	1	2	1.47332	57	2.26719	1.58586	0	1	0	1	10	1.55527	1.18509	1.40358	10.0482	2.98225	23.9641	1.22561	1.9813	1	1	1.51208	1.34805
31137	Phelps	NE	2	1.54895	3	1.59727	28	1.89705	1.68777	0	1	0	1	0	1	1	1.36004	10.287	3.03135	24.0718	1.20218	2.00313	1	1	1.52677	1.32694
31139	Pierce	NE	0	1	6	1.83837	62	2.31098	1.72347	0	1	0	1	0	1	1	1.37873	9.33087	2.83481	23.6099	1.30264	1.92139	1	1	1.47179	1.30038
31141	Platte	NE	1	1.34635	45	2.64952	63	2.31931	2.11589	0	1	0	1	0	1	1	1.58416	9.62737	2.89575	23.7999	1.26132	1.93809	1	1	1.48302	1.45891
31143	Polk	NE	1	1.34635	43	2.63037	67	2.35136	2.12023	0	1	0	1	0	1	1	1.58643	10.3025	3.03454	24.2544	1.16246	1.97206	1	1	1.50587	1.47729
31145	Red Willow	NE	0	1	4	1.69341	10	1.36093	1.35489	0	1	0	1	0	1	1	1.18578	10.6314	3.10215	24.6895	1.06782	1.94906	1	1	1.4904	1.17282
31147	Richardson	NE	0	1	77	2.87703	160	2.80463	2.23925	0	1	0	1	0	1	1	1.64874	11.3905	3.25818	25.0847	1	2.0241	2	1.10345	1.61046	1.59941
31149	Rock	NE	0	1	1	1.29863	25	1.83804	1.38261	0	1	0	1	0	1	1	1.20029	8.9656	2.75972	23.1779	1.39659	1.93745	1	1	1.48259	1.17772
31151	Saline	NE	12	2.28164	43	2.63037	117	2.64164	2.53276	0	1	0	1	0	1	1	1.80239	10.8544	3.14798	24.7073	1.06394	1.98475	1	1	1.51441	1.64156
31153	Sarpy	NE	28	2.68256	46	2.65879	140	2.73509	2.70873	0	1	0	1	0	1	1	1.89451	10.5272	3.08072	24.5331	1.10184	1.95977	2	1.10345	1.56719	1.74758
31155	Saunders	NE	28	2.68256	48	2.67674	122	2.66343	2.69065	0	1	0	1	0	1	1	1.88504	10.2848	3.03089	24.3996	1.13088	1.94209	1	1	1.48571	1.68104
31157	Scotts Bluff	NE	0	1	2	1.47332	173	2.8453	1.78045	0	1	0	1	10	1.55527	1.18509	1.50545	9.2073	2.8094	23.011	1.43289	2.01059	1	1	1.53179	1.437
31159	Seward	NE	11	2.24165	45	2.64952	88	2.49333	2.47582	0	1	0	1	0	1	1	1.77258	10.6085	3.09743	24.5913	1.08918	1.96322	1	1	1.49992	1.60915
31161	Sheridan	NE	0	1	8	1.94665	20	1.72185	1.56162	0	1	0	1	0	1	1	1.294	8.45564	2.6549	22.6187	1.51823	1.95175	1	1	1.49221	1.25332
31163	Sherman	NE	2	1.54895	4	1.69341	54	2.23904	1.83524	0	1	0	1	0	1	1	1.43724	9.53939	2.87767	23.574	1.31044	1.96449	1	1	1.50078	1.3644
31165	Sioux	NE	0	1	9	1.99204	81	2.45017	1.82205	0	1	0	1	10	1.55527	1.18509	1.52723	8.09086	2.57991	21.9091	1.67255	2.01924	1	1	1.53761	1.4572
31167	Stanton	NE	1	1.34635	45	2.64952	65	2.33558	2.12137	0	1	0	1	0	1	1	1.58703	9.28109	2.82457	23.5069	1.32504	1.93174	1	1	1.47875	1.45789
31169	Thayer	NE	0	1	20	2.31169	128	2.68843	2.00984	0	1	0	1	0	1	1	1.52864	11.0884	3.19607	24.9897	1.00252	1.97341	1	1	1.50678	1.43568
31171	Thomas	NE	0	1	2	1.47332	9	1.30606	1.26234	0	1	0	1	0	1	1	1.13733	9.1732	2.8024	23.176	1.39702	1.97411	1	1	1.50725	1.14969
31173	Thurston	NE	0	1	38	2.5784	90	2.50503	2.03788	0	1	0	1	0	1	1	1.54332	9.35586	2.83994	23.6859	1.2861	1.91169	1	1	1.46526	1.41604
31175	Valley	NE	0	1	3	1.59727	51	2.20928	1.60808	0	1	0	1	0	1	1	1.31833	9.33039	2.83471	23.41	1.34612	1.9583	1	1	1.49661	1.27435
31177	Washington	NE	21	2.54452	48	2.67674	98	2.54937	2.6058	0	1	0	1	0	1	1	1.84062	10.089	2.99065	24.1553	1.18401	1.95305	2	1.10345	1.56267	1.70485
31179	Wayne	NE	0	1	33	2.51929	69	2.36668	1.97142	0	1	0	1	0	1	1	1.50853	9.18331	2.80447	23.4537	1.3366	1.92448	1	1	1.47387	1.39687
31181	Webster	NE	0	1	2	1.47332	67	2.35136	1.61419	0	1	0	1	0	1	1	1.32152	10.5854	3.09269	24.7255	1.05998	1.93434	1	1	1.4805	1.26489
31183	Wheeler	NE	0	1	5	1.77196	61	2.30251	1.69827	0	1	0	1	0	1	1	1.36554	9.17351	2.80246	23.3775	1.35318	1.93688	1	1	1.4822	1.29835
31185	York	NE	0	1	43	2.63037	72	2.38884	2.01627	0	1	0	1	0	1	1	1.53201	10.5062	3.0764	24.4602	1.1177	1.96959	1	1	1.50421	1.43626
32017	Pioche	NV	0	1	62	2.78502	127	2.68435	2.16779	0	1	0	1	0	1	1	1.61133	9.73386	2.91764	22.2796	1.59198	2.23801	1	1	1.68476	1.62641
33001	Belknap	NH	14	2.35315	257	3.39242	527	3.42532	3.07712	0	1	0	1	0	1	1	2.08736	7.22028	2.40096	20.3414	2.01353	2.15708	8	1.72414	2.11741	2.2913
33003	Carroll	NH	23	2.588	214	3.31387	499	3.39689	3.12017	0	1	0	1	0	1	1	2.10989	6.25557	2.20266	19.3778	2.22312	2.16668	8	1.72414	2.12387	2.31251
33005	Cheshire	NH	25	2.62799	394	3.57593	1042	3.78028	3.35089	0	1	0	1	55441	3.52939	1.84313	2.67204	7.48725	2.45584	20.2989	2.02278	2.21163	10	1.93103	2.29327	2.84779
33007	Coos	NH	3	1.6927	107	3.01724	396	3.27651	2.67844	0	1	0	1	0	1	1	1.87865	4.14284	1.76837	17.5617	2.61813	2.13327	7	1.62069	2.03181	2.07595
33009	Grafton	NH	14	2.35315	211	3.30782	547	3.44471	3.05518	0	1	0	1	0	1	1	2.07587	5.60218	2.06835	18.6954	2.37153	2.17868	9	1.82759	2.20153	2.34443
33011	Hillsborough	NH	133	3.44733	378	3.55811	782	3.63082	3.57037	0	1	0	1	0	1	1	2.34557	8.11262	2.58439	20.9281	1.88594	2.20458	11	2.03448	2.35811	2.65635
33013	Merrimack	NH	59	3.04585	328	3.49716	587	3.48146	3.36444	0	1	0	1	0	1	1	2.23776	7.56374	2.47156	20.6092	1.95529	2.1676	9	1.82759	2.19407	2.45744
33015	Rockingham	NH	79	3.18959	332	3.50236	663	3.54486	3.43592	0	1	0	1	0	1	1	2.27518	8.6595	2.6968	21.4461	1.77326	2.20436	9	1.82759	2.2188	2.50291
33017	Strafford	NH	42	2.87938	262	3.40069	512	3.41028	3.25198	0	1	0	1	0	1	1	2.17889	8.12115	2.58614	21.0605	1.85714	2.18157	8	1.72414	2.13389	2.37032
[truncated: 1,687 more rows]

## Sheet: Table S2
Table S2: United States salamander species included in the Bsal risk assessment, compiled from the USGS National Amphibian Atlas and NatureServe.
Common Name	Scientific Name
Ringed Salamander	Ambystoma annulatum
Streamside Salamander	Ambystoma barbouri
Reticulated Flatwoods Salamander	Ambystoma bishopi
California Tiger Salamander	Ambystoma californiense
Frosted Flatwoods Salamander	Ambystoma cingulatum
Northwestern Salamander	Ambystoma gracile
Jefferson Salamander	Ambystoma jeffersonianum
Blue-spotted Salamander	Ambystoma laterale
Mabee's Salamander	Ambystoma mabeei
Long-toed Salamander	Ambystoma macrodactylum
Santa Cruz Long-toed Salamander	Ambystoma macrodactylum croceum
Spotted Salamander	Ambystoma maculatum
Western Tiger Salamander	Ambystoma mavortium
Sonoran Tiger Salamander	Ambystoma mavortium stebbinsi
Marbled Salamander	Ambystoma opacum
Mole Salamander	Ambystoma talpoideum
Small-mouthed Salamander	Ambystoma texanum
Eastern Tiger Salamander	Ambystoma tigrinum
Two-toed Amphiuma	Amphiuma means
One-toed Amphiuma	Amphiuma pholeter
Three-toed Amphiuma	Amphiuma tridactylum
Green Salamander	Aneides aeneus
Clouded Salamander	Aneides ferreus
Black Salamander	Aneides flavipunctatus
Sacramento Mountains Salamander	Aneides hardii
Arboreal Salamander	Aneides lugubris
Wandering Salamander	Aneides vagrans
Greenhorn Mountains Slender Salamander	Batrachoseps altasierrae
California Slender Salamander	Batrachoseps attenuatus
Fairview Slender Salamander	Batrachoseps bramei
Inyo Mountains Salamander	Batrachoseps campi
Hell Hollow Slender Salamander	Batrachoseps diabolicus
San Gabriel Mountains Slender Salamander	Batrachoseps gabrieli
Gabilan Mountains Slender Salamander	Batrachoseps gavilanensis
Gregarious Slender Salamander	Batrachoseps gregarius
San Simeon Slender Salamander	Batrachoseps incognitus
Sequoia Slender Salamander	Batrachoseps kawia
Santa Lucia Mountains Slender Salamander	Batrachoseps luciae
Southern California Slender Salamander	Batrachoseps major
Desert Slender Salamander	Batrachoseps major aridus
Garden Slender Salamander	Batrachoseps major major
Lesser Slender Salamander	Batrachoseps minor
Black-bellied Slender Salamander	Batrachoseps nigriventris
Channel Islands Slender Salamander	Batrachoseps pacificus
Kings River Slender Salamander	Batrachoseps regius
Relictual Slender Salamander	Batrachoseps relictus
Kern Plateau Slender Salamander	Batrachoseps robustus
Kern Canyon Slender Salamander	Batrachoseps simatus
Tehachapi Slender Salamander	Batrachoseps stebbinsi
Oregon Slender Salamander	Batrachoseps wrighti
Hellbender	Cryptobranchus alleganiensis
Cumberland Dusky Salamander	Desmognathus abditus
Seepage Salamander	Desmognathus aeneus
Apalachicola Dusky Salamander	Desmognathus apalachicolae
Southern Dusky Salamander	Desmognathus auriculatus
Ouachita Dusky Salamander	Desmognathus brimleyorum
Carolina Mountain Dusky Salamander	Desmognathus carolinensis
Spotted Dusky Salamander	Desmognathus conanti
Dwarf Black-bellied Salamander	Desmognathus folkertsi
Northern Dusky Salamander	Desmognathus fuscus
Imitator Salamander	Desmognathus imitator
Shovel-nosed Salamander	Desmognathus marmoratus
Seal Salamander	Desmognathus monticola
Allegheny Mountain Dusky Salamander	Desmognathus ochrophaeus
Ocoee Salamander	Desmognathus ocoee
Blue Ridge Dusky Salamander	Desmognathus orestes
Northern Pygmy Salamander	Desmognathus organi
Flat-headed Salamander	Desmognathus planiceps
Black-bellied Salamander	Desmognathus quadramaculatus
Santeetlah Dusky Salamander	Desmognathus santeetlah
Black Mountain Dusky Salamander	Desmognathus welteri
Pygmy Salamander	Desmognathus wrighti
Idaho Giant Salamander	Dicamptodon aterrimus
Cope's Giant Salamander	Dicamptodon copei
California Giant Salamander	Dicamptodon ensatus
Coastal Giant Salamander	Dicamptodon tenebrosus
Ensantina	Ensatina eschscholtzii
Brown-backed Salamander	Eurycea aquatica
Northern Two-lined Salamander	Eurycea bislineata
Chamberlain's Dwarf Salamander	Eurycea chamberlaini
Salado Salamander	Eurycea chisholmensis
Southern Two-lined Salamander	Eurycea cirrigera
Three-lined Salamander	Eurycea guttolineata
Junaluska Salamander	Eurycea junaluska
Cascade Cavern Salamander	Eurycea latitans
Long-tailed Salamander	Eurycea longicauda
Cave Salamander	Eurycea lucifuga
Many-ribbed Salamander	Eurycea multiplicata
San Marcos Salamander	Eurycea nana
Georgetown Salamander	Eurycea naufragia
Texas Salamander	Eurycea neotenes
Fern Bank Salamander	Eurycea pterophila
Dwarf Salamander	Eurycea quadridigitata
Texas Blind Salamander	Eurycea rathbuni
Blanco Blind Salamander	Eurycea robusta
Barton Springs Salamander	Eurycea sosorum
Grotto Salamander	Eurycea spelaea
Jollyville Plateau Salamander	Eurycea tonkawae
Comal Blind Salamander	Eurycea tridentifera
Valdina Farms Salamander	Eurycea troglodytes
Oklahoma Salamander	Eurycea tynerensis
Austin Blind Salamander	Eurycea waterlooensis
Blue Ridge Two-lined Salamander	Eurycea wilderae
Berry Cave Salamander	Gyrinophilus gulolineatus
Tennessee Cave Salamander	Gyrinophilus palleucus
Spring Salamander	Gyrinophilus porphyriticus
West Virginia Spring Salamander	Gyrinophilus subterraneus
Georgia Blind Salamander	Haideotriton wallacei
Four-toed Salamander	Hemidactylium scutatum
Limestone Salamander	Hydromantes brunus
Mount Lyell Salamander	Hydromantes platycephalus
Shasta Salamander	Hydromantes shastae
Black Warrior River Waterdog	Necturus alabamensis
Gulf Coast Waterdog	Necturus beyeri
Neuse River Waterdog	Necturus lewisi
Mudpuppy	Necturus maculosus
Dwarf Waterdog	Necturus punctatus
Black-spotted Newt	Notophthalmus meridionalis
Striped Newt	Notophthalmus perstriatus
Eastern Newt	Notophthalmus viridescens
Red Hills Salamander	Phaeognathus hubrichti
Western Slimy Salamander	Plethodon albagula
Blue Ridge Gray-cheeked Salamander	Plethodon amplus
Ozark Zigzag Salamander	Plethodon angusticlavius
Scott Bar Salamander	Plethodon asupak
Tellico Salamander	Plethodon aureolus
Caddo Mountain Salamander	Plethodon caddoensis
Chattahoochee Slimy Salamander	Plethodon chattahoochee
Cheoah Bald Salamander	Plethodon cheoah
Atlantic Coast Slimy Salamander	Plethodon chlorobryonis
Eastern Red-backed Salamander	Plethodon cinereus
White-spotted Slimy Salamander	Plethodon cylindraceus
Northern Zigzag Salamander	Plethodon dorsalis
Dunn's Salamander	Plethodon dunni
Northern Ravine Salamander	Plethodon electromorphus
Del Norte Salamander	Plethodon elongatus
Fourche Mountain Salamander	Plethodon fourchensis
Northern Slimy Salamander	Plethodon glutinosus
Southeastern Slimy Salamander	Plethodon grobmani
Valley and Ridge Salamander	Plethodon hoffmani
Peaks of Otter Salamander	Plethodon hubrichti
Coeur d'Alene Salamander	Plethodon idahoensis
Red-cheeked Salamander	Plethodon jordani
Cumberland Plateau Salamander	Plethodon kentucki
Kiamichi Slimy Salamander	Plethodon kiamichi
Louisiana Slimy Salamander	Plethodon kisatchie
Larch Mountain Salamander	Plethodon larselli
South Mountain Gray-cheeked Salamander	Plethodon meridianus
Southern Gray-cheeked Salamander	Plethodon metcalfi
Mississippi Slimy Salamander	Plethodon mississippi
Northern Gray-cheeked Salamander	Plethodon montanus
Jemez Mountains Salamander	Plethodon neomexicanus
Cheat Mountain Salamander	Plethodon nettingi
Ocmulgee Slimy Salamander	Plethodon ocmulgee
Rich Mountain Salamander	Plethodon ouachitae
Pigeon Mountain Salamander	Plethodon petraeus
Cow Knob Salamander	Plethodon punctatus
Southern Ravine Salamander	Plethodon richmondi
Savannah Slimy Salamander	Plethodon savannah
Sequoyah Slimy Salamander	Plethodon sequoyah
Southern Red-backed Salamander	Plethodon serratus
Shenandoah Salamander	Plethodon shenandoah
Big Levels Salamander	Plethodon sherando
Red-legged Salamander	Plethodon shermani
Siskiyou Mountains Salamander	Plethodon stormi
Southern Appalachian Salamander	Plethodon teyahalee
Van Dyke's Salamander	Plethodon vandykei
South Carolina Slimy Salamander	Plethodon variolatus
Western Red-backed Salamander	Plethodon vehiculum
Southern Zigzag Salamander	Plethodon ventralis
Shenandoah Mountain Salamander	Plethodon virginia
Webster's Salamander	Plethodon websteri
Wehrle's Salamander	Plethodon wehrlei
Weller's Salamander	Plethodon welleri
Yonahlossee Salamander	Plethodon yonahlossee
Southern Dwarf Siren	Pseudobranchus axanthus
Northern Dwarf Siren	Pseudobranchus striatus
Mud Salamander	Pseudotriton montanus
Red Salamander	Pseudotriton ruber
Cascade Torrent Salamander	Rhyacotriton cascadae
Columbia Torrent Salamander	Rhyacotriton kezeri
Olympic Torrent Salamander	Rhyacotriton olympicus
Southern Torrent Salamander	Rhyacotriton variegatus
Lesser Siren	Siren intermedia
Greater Siren	Siren lacertina
Many-lined Salamander	Stereochilus marginatus
Rough-skinned Newt	Taricha granulosa
Red-bellied Newt	Taricha rivularis
Sierra Newt	Taricha sierrae
California Newt	Taricha torosa
Patch-nosed Salamander	Urspelerpes brucei

## Sheet: Table S3
Table S3: Quantity of salamander imports (individuals) by port and year from January 1, 2010 to December 31, 2014. Live salamander imports were obtained from a Freedom of Information Act request (FOIA) from the USFWS Law Enforcement Management Information System (LEMIS).
Port	2010	2011	2012	2013	2014	Total
Atlanta, GA	3600	3000	2570	1030	3110	13310
Blaine, WA	0	0	6	6	0	12
Buffalo, NY	200	180	69	25	0	474
Chicago, IL	1108	882	188	0	0	2178
Dallas-Ft Worth, TX	0	386	144	1	0	531
Denver, CO	0	0	0	10	0	10
Dunseith, ND	0	0	0	14	0	14
Houston, TX	0	0	100	0	0	100
Los Angeles, CA	90364	108785	75601	70963	74156	419869
Miami, FL	105	60	3055	4491	1659	9370
Newark, NJ	100	0	0	0	0	100
New York, NY	16417	10871	11623	9362	7168	55441
San Francisco, CA	4	851	771	1261	356	3243
Tampa, FL	53100	65580	77676	42400	33582	272338
Total	164998	190595	171803	129563	120031	776990
